# Supplementary material for: Comprehensive analysis of the polygalacturonase and pectin methylesterase genes in Brassica rapa shed light on their different evolutionary patterns
Source: Sci Rep. 2016 Apr 26;6:25107. doi: 10.1038/srep25107 (PMC4844994; doi:10.1038/srep25107)
Supplement: Supplementary Tables [file srep25107-s2.xls]

## Sheet: Title
Comprehensive analysis of the polygalacturonase and pectin methylesterase genes in Brassica rapa shed light on their different evolutionary patterns
Weike Duan1, Zhinan Huang1, Xiaoming Song1, 2, Tongkun Liu1, Hailong Liu1, Xilin Hou1, Ying Li1, *
1State Key Laboratory of Crop Genetics and Germplasm Enhancement/Key Laboratory of Biology and Germplasm Enhancement of Horticultural Crops in East China, Ministry of Agriculture, Nanjing Agricultural University, Nanjing 210095, China. 2Center of Genomics and Computational Biology, College of Life Sciences, North China University of Science and Technology, Tangshan, Hebei 063000, China.
*Corresponding author: Email: yingli@njau.edu.cn

## Sheet: Table S1
Table S1. The information of polygalacturonase gene family in Arabidopsis thaliana.
Gene	Protein	Chromosome no.	Genome location Star	Genome location End	Protein length (aa)	Exon number	Molecular weigh	Isoelectric Point	Group	Duplications	Domain	ID Pfam	hmmsearch e-value	Description
AT1G02460	AT1G02460	Chr1	504673	507204	491	6	53462.9	6.4501	Class A	segmental	Glyco_hydro_28	PF00295.12	2e-91	Pectin lyase-like superfamily protein
AT1G02790	AT1G02790	Chr1	610391	612324	422	4	44429.8	8.2892	Class A	dispersed	Glyco_hydro_28	PF00295.12	5.7e-95	polygalacturonase 4
AT1G05650	AT1G05650	Chr1	1690264	1692126	394	4	41571.4	9.5823	Class A	segmental	Glyco_hydro_28	PF00295.12	9.4e-95	Pectin lyase-like superfamily protein
AT1G05660	AT1G05660	Chr1	1694286	1696058	394	4	41853.9	9.5192	Class A	segmental	Glyco_hydro_28	PF00295.12	9.3e-95	Pectin lyase-like superfamily protein
AT1G10640	AT1G10640	Chr1	3515365	3517888	532	6	58347.8	8.691	Class A	segmental	Glyco_hydro_28	PF00295.12	1.3e-81	Pectin lyase-like superfamily protein
AT1G17150	AT1G17150	Chr1	5865707	5867495	402	4	43890.3	8.3624	Class A	segmental	Glyco_hydro_28	PF00295.12	1.2e-94	Pectin lyase-like superfamily protein
AT1G19170	AT1G19170	Chr1	6616643	6618986	506	5	56347.4	9.2803	Class B	dispersed	Glyco_hydro_28	PF00295.12	2.6e-45	Pectin lyase-like superfamily protein
AT1G23460	AT1G23460	Chr1	8327312	8329622	460	9	49570.8	4.9345	Class A	segmental	Glyco_hydro_28	PF00295.12	7e-101	Pectin lyase-like superfamily protein
AT1G43080	AT1G43080	Chr1	16213995	16215828	404	4	44244.5	8.9543	Class A	tandem	Glyco_hydro_28	PF00295.12	1.2e-98	Pectin lyase-like superfamily protein
AT1G43090	AT1G43090	Chr1	16217197	16219150	444	4	49068.3	9.134	Class A	tandem	Glyco_hydro_28	PF00295.12	2.3e-98	Pectin lyase-like superfamily protein
AT1G43100	AT1G43100	Chr1	16220519	16222473	444	4	49147.3	9.2098	Class A	tandem	Glyco_hydro_28	PF00295.12	9e-97	Pectin lyase-like superfamily protein
AT1G48100	AT1G48100	Chr1	17766874	17769951	475	6	51352.6	4.583	Class A	dispersed	Glyco_hydro_28	PF00295.12	5.8e-91	Pectin lyase-like superfamily protein
AT1G56710	AT1G56710	Chr1	21258008	21259933	434	5	47442.9	7.0924	Class A	dispersed	Glyco_hydro_28	PF00295.12	1.2e-91	Pectin lyase-like superfamily protein
AT1G60590	AT1G60590	Chr1	22314170	22316970	540	7	59631	6.9135	Class A	segmental	Glyco_hydro_28	PF00295.12	4.7e-82	Pectin lyase-like superfamily protein
AT1G65570	AT1G65570	Chr1	24374098	24375846	397	3	42717.7	6.4968	Class A	dispersed	Glyco_hydro_28	PF00295.12	6.8e-88	Pectin lyase-like superfamily protein
AT1G70500	AT1G70500	Chr1	26566579	26568729	468	9	50900.4	5.4251	Class A	segmental	Glyco_hydro_28	PF00295.12	6.8e-102	Pectin lyase-like superfamily protein
AT1G78400	AT1G78400	Chr1	29498281	29499682	404	3	44118.8	10.2559	Class A	segmental	Glyco_hydro_28	PF00295.12	3e-96	Pectin lyase-like superfamily protein
AT1G80140	AT1G80140	Chr1	30146611	30148180	336	6	36045	6.3333	Class A	segmental	Glyco_hydro_28	PF00295.12	5.9e-83	Pectin lyase-like superfamily protein
AT1G80170	AT1G80170	Chr1	30153408	30155713	444	9	48171.7	8.3845	Class A	proximal	Glyco_hydro_28	PF00295.12	1.2e-106	Pectin lyase-like superfamily protein
AT2G15450	AT2G15450	Chr2	6747536	6749256	404	4	44080.2	8.4404	Class A	tandem	Glyco_hydro_28	PF00295.12	1.2e-98	Pectin lyase-like superfamily protein
AT2G15460	AT2G15460	Chr2	6750934	6752647	402	4	43828.1	8.6825	Class A	tandem	Glyco_hydro_28	PF00295.12	1.5e-98	Pectin lyase-like superfamily protein
AT2G15470	AT2G15470	Chr2	6754330	6756051	404	4	44102.3	8.5334	Class A	tandem	Glyco_hydro_28	PF00295.12	8.6e-96	Pectin lyase-like superfamily protein
AT2G23900	AT2G23900	Chr2	10174515	10176626	477	5	51644.6	8.6305	Class B	dispersed	Glyco_hydro_28	PF00295.12	2.6e-37	Pectin lyase-like superfamily protein
AT2G26620	AT2G26620	Chr2	11325163	11326835	402	4	43981.3	8.6818	Class A	dispersed	Glyco_hydro_28	PF00295.12	1.2e-99	Pectin lyase-like superfamily protein
AT2G33160	AT2G33160	Chr2	14053404	14056246	664	3	74972.2	8.5456	Class A	dispersed	Glyco_hydro_28	PF00295.12	1.2e-99	glycoside hydrolase family 28 protein / polygalacturonase (pectinase) family protein
AT2G40310	AT2G40310	Chr2	16834065	16835711	404	4	44085.4	8.6402	Class A	dispersed	Glyco_hydro_28	PF00295.12	4.7e-97	Pectin lyase-like superfamily protein
AT2G41850	AT2G41850	Chr2	17461655	17464161	433	9	46622.7	8.8659	Class A	segmental	Glyco_hydro_28	PF00295.12	1.8e-114	polygalacturonase abscission zone A. thaliana
AT2G43860	AT2G43860	Chr2	18162945	18164428	405	4	43462.3	6.8585	Class A	segmental	Glyco_hydro_28	PF00295.12	2.9e-95	Pectin lyase-like superfamily protein
AT2G43870	AT2G43870	Chr2	18166615	18168264	384	4	40810.5	8.281	Class A	segmental	Glyco_hydro_28	PF00295.12	2.2e-95	Pectin lyase-like superfamily protein
AT2G43880	AT2G43880	Chr2	18173034	18174482	394	4	42735.7	10.2022	Class A	tandem	Glyco_hydro_28	PF00295.12	5.5e-97	Pectin lyase-like superfamily protein
AT2G43890	AT2G43890	Chr2	18176924	18178390	392	4	42008.1	10.2377	Class A	tandem	Glyco_hydro_28	PF00295.12	1.5e-97	Pectin lyase-like superfamily protein
AT3G06770	AT3G06770	Chr3	2134800	2137228	377	6	40807.8	6.5074	Class B	segmental	Glyco_hydro_28	PF00295.12	1.4e-31	Pectin lyase-like superfamily protein
AT3G07820	AT3G07820	Chr3	2496440	2498095	391	4	41681.5	7.3366	Class A	segmental	Glyco_hydro_28	PF00295.12	4e-117	Pectin lyase-like superfamily protein
AT3G07830	AT3G07830	Chr3	2499243	2501021	397	4	42913.2	8.6918	Class A	tandem	Glyco_hydro_28	PF00295.12	7.4e-116	Pectin lyase-like superfamily protein
AT3G07840	AT3G07840	Chr3	2501893	2503565	401	4	42591.8	8.083	Class A	tandem	Glyco_hydro_28	PF00295.12	2.7e-117	Pectin lyase-like superfamily protein
AT3G07850	AT3G07850	Chr3	2505547	2507528	444	4	45600.3	8.4286	Class A	tandem	Glyco_hydro_28	PF00295.12	8.4e-107	Pectin lyase-like superfamily protein
AT3G07970	AT3G07970	Chr3	2541006	2543432	439	9	48572.2	8.7639	Class A	dispersed	Glyco_hydro_28	PF00295.12	3.9e-111	Pectin lyase-like superfamily protein
AT3G14040	AT3G14040	Chr3	4648348	4650319	445	4	45697.4	8.4286	Class A	dispersed	Glyco_hydro_28	PF00295.12	2.2e-107	Pectin lyase-like superfamily protein
AT3G15720	AT3G15720	Chr3	5325290	5327639	456	8	49299.8	5.2493	Class A	segmental	Glyco_hydro_28	PF00295.12	6.5e-91	Pectin lyase-like superfamily protein
AT3G16850	AT3G16850	Chr3	5748570	5751297	455	5	49124.4	5.6514	Class B	dispersed	Glyco_hydro_28	PF00295.12	7.4e-30	Pectin lyase-like superfamily protein
AT3G26610	AT3G26610	Chr3	9776960	9780499	470	7	51083.5	9.651	Class A	dispersed	Glyco_hydro_28	PF00295.12	9e-90	Pectin lyase-like superfamily protein
AT3G42950	AT3G42950	Chr3	15015140	15018071	484	5	54072.5	8.718	Class B	dispersed	Glyco_hydro_28	PF00295.12	7.5e-45	Pectin lyase-like superfamily protein
AT3G48950	AT3G48950	Chr3	18148017	18149987	469	4	51199.9	8.8294	Class B	dispersed	Glyco_hydro_28	PF00295.12	2.5e-37	Pectin lyase-like superfamily protein
AT3G57510	AT3G57510	Chr3	21283338	21285941	431	9	46572.5	7.9671	Class A	segmental	Glyco_hydro_28	PF00295.12	8.3e-113	Pectin lyase-like superfamily protein
AT3G57790	AT3G57790	Chr3	21405387	21407624	490	4	54098.6	4.5821	Class C	dispersed	Glyco_hydro_28	PF00295.12	1.6e-19	Pectin lyase-like superfamily protein
AT3G59850	AT3G59850	Chr3	22109164	22111609	388	4	41251	9.0903	Class A	segmental	Glyco_hydro_28	PF00295.12	6.3e-95	Pectin lyase-like superfamily protein
AT3G61490	AT3G61490	Chr3	22758063	22760340	476	5	51939.1	6.2335	Class B	segmental	Glyco_hydro_28	PF00295.12	2.4e-33	Pectin lyase-like superfamily protein
AT3G62110	AT3G62110	Chr3	22997031	23000041	471	7	51996.8	6.4363	Class B	dispersed	Glyco_hydro_28	PF00295.12	2.9e-43	Pectin lyase-like superfamily protein
AT4G01890	AT4G01890	Chr4	816210	818428	468	6	50805.5	7.9011	Class A	segmental	Glyco_hydro_28	PF00295.12	5.3e-89	Pectin lyase-like superfamily protein
AT4G13760	AT4G13760	Chr4	7988058	7989648	404	4	44214.5	8.7463	Class A	dispersed	Glyco_hydro_28	PF00295.12	4.1e-98	Pectin lyase-like superfamily protein
AT4G18180	AT4G18180	Chr4	10065626	10067317	414	6	44994	9.3439	Class A	dispersed	Glyco_hydro_28	PF00295.12	1.6e-94	Pectin lyase-like superfamily protein
AT4G23500	AT4G23500	Chr4	12264590	12267196	495	6	54690.8	5.7205	Class B	segmental	Glyco_hydro_28	PF00295.12	2e-32	Pectin lyase-like superfamily protein
AT4G23820	AT4G23820	Chr4	12397038	12400091	444	5	48635.2	8.659	Class B	segmental	Glyco_hydro_28	PF00295.12	1.7e-40	Pectin lyase-like superfamily protein
AT4G32370	AT4G32370	Chr4	15625558	15627517	342	7	38134.2	7.2593	Class A	tandem	Glyco_hydro_28	PF00295.12	4.4e-69	Pectin lyase-like superfamily protein
AT4G32375	AT4G32375	Chr4	15628873	15631596	486	8	53315.4	8.4325	Class A	tandem	Glyco_hydro_28	PF00295.12	6.5e-84	Pectin lyase-like superfamily protein
AT4G32380	AT4G32380	Chr4	15633641	15635467	354	6	38376.3	8.0211	Class A	proximal	Glyco_hydro_28	PF00295.12	4.9e-81	Pectin lyase-like superfamily protein
AT4G33440	AT4G33440	Chr4	16091940	16094958	475	5	52200.5	7.2487	Class B	dispersed	Glyco_hydro_28	PF00295.12	1.4e-42	Pectin lyase-like superfamily protein
AT4G35670	AT4G35670	Chr4	16914996	16917201	394	10	42122.4	5.374	Class A	dispersed	Glyco_hydro_28	PF00295.12	1.7e-94	Pectin lyase-like superfamily protein
AT5G14650	AT5G14650	Chr5	4724450	4726513	435	7	46480.8	7.9549	Class A	dispersed	Glyco_hydro_28	PF00295.12	4.4e-92	Pectin lyase-like superfamily protein
AT5G17200	AT5G17200	Chr5	5653524	5655336	421	6	45234.2	8.4884	Class A	dispersed	Glyco_hydro_28	PF00295.12	8.9e-85	Pectin lyase-like superfamily protein
AT5G27530	AT5G27530	Chr5	9717503	9721097	458	10	49649.8	4.5508	Class A	dispersed	Glyco_hydro_28	PF00295.12	1.7e-83	Pectin lyase-like superfamily protein
AT5G39910	AT5G39910	Chr5	15979412	15981671	373	8	41949.5	6.6465	Class A	dispersed	Glyco_hydro_28	PF00295.12	3.3e-64	Pectin lyase-like superfamily protein
AT5G41870	AT5G41870	Chr5	16758709	16760576	449	5	48644	7.3685	Class B	segmental	Glyco_hydro_28	PF00295.12	5.4e-40	Pectin lyase-like superfamily protein
AT5G44830	AT5G44830	Chr5	18100128	18101885	332	7	36363	6.8584	Class A	tandem	Glyco_hydro_28	PF00295.12	1e-83	Pectin lyase-like superfamily protein
AT5G44840	AT5G44840	Chr5	18104851	18107127	381	9	41565.5	7.8553	Class A	tandem	Glyco_hydro_28	PF00295.12	3.9e-82	Pectin lyase-like superfamily protein
AT5G48140	AT5G48140	Chr5	19518770	19520528	395	4	42519.9	9.0013	Class A	segmental	Glyco_hydro_28	PF00295.12	2.4e-115	Pectin lyase-like superfamily protein
AT5G49215	AT5G49215	Chr5	19953487	19956116	449	6	48758.7	5.5125	Class B	segmental	Glyco_hydro_28	PF00295.12	2.2e-32	Pectin lyase-like superfamily protein

## Sheet: Table S2
Table S2. The information of pectin methylesterases gene family in Arabidopsis thaliana.
Gene	Protein	Chromosome no.	Genome location Star	Genome location End	Protein length (aa)	Exon number	Molecular weigh	Isoelectric Point	Type	PMI domain present	Duplications	Domain	ID Pfam	hmmsearch e-value	Description
AT1G02810	AT1G02810	Chr1	618265	620480	579	2	63952.2	8.9025	type I	Yes	segmental	Pectinesterase	PF01095.14	1.6e-137	Plant invertase/pectin methylesterase inhibitor superfamily
AT1G11580	AT1G11580	Chr1	3888690	3890811	557	3	61687.4	9.077	type I	Yes	tandem	Pectinesterase	PF01095.14	2.1e-148	methylesterase PCR A
AT1G11590	AT1G11590	Chr1	3892580	3894677	524	3	58692.4	7.3766	type I	Yes	tandem	Pectinesterase	PF01095.14	1.1e-129	Plant invertase/pectin methylesterase inhibitor superfamily
AT1G23200	AT1G23200	Chr1	8227178	8229582	554	2	61270	9.4046	type I	Yes	dispersed	Pectinesterase	PF01095.14	1.1e-132	Plant invertase/pectin methylesterase inhibitor superfamily
AT1G53830	AT1G53830	Chr1	20098522	20100889	587	3	64172.8	9.3289	type I	Yes	segmental	Pectinesterase	PF01095.14	7.5e-150	pectin methylesterase 2
AT1G53840	AT1G53840	Chr1	20101445	20103667	586	2	64149.2	8.5102	type I	Yes	segmental	Pectinesterase	PF01095.14	1.9e-130	pectin methylesterase 1
AT2G26440	AT2G26440	Chr2	11247383	11249493	547	2	60416.6	4.9298	type I	Yes	segmental	Pectinesterase	PF01095.14	1.4e-137	Plant invertase/pectin methylesterase inhibitor superfamily
AT2G26450	AT2G26450	Chr2	11251120	11253612	614	3	68600.8	8.6098	type I	Yes	segmental	Pectinesterase	PF01095.14	2.4e-138	Plant invertase/pectin methylesterase inhibitor superfamily
AT2G43050	AT2G43050	Chr2	17902484	17904443	518	2	56588.7	8.9036	type I	Yes	segmental	Pectinesterase	PF01095.14	8.9e-132	Plant invertase/pectin methylesterase inhibitor superfamily
AT2G45220	AT2G45220	Chr2	18644084	18646447	511	2	55976.7	9.3673	type I	Yes	segmental	Pectinesterase	PF01095.14	1.2e-138	Plant invertase/pectin methylesterase inhibitor superfamily
AT2G47030	AT2G47030	Chr2	19324233	19326397	588	2	64137.5	9.4348	type I	Yes	segmental	Pectinesterase	PF01095.14	5e-112	Plant invertase/pectin methylesterase inhibitor superfamily
AT2G47040	AT2G47040	Chr2	19327896	19330197	595	2	64728.1	9.3206	type I	Yes	tandem	Pectinesterase	PF01095.14	2.3e-111	Plant invertase/pectin methylesterase inhibitor superfamily
AT2G47550	AT2G47550	Chr2	19508980	19511792	560	3	61497.4	9.0312	type I	Yes	segmental	Pectinesterase	PF01095.14	7.4e-134	Plant invertase/pectin methylesterase inhibitor superfamily
AT3G05610	AT3G05610	Chr3	1625672	1628173	669	2	72917.4	6.367	type I	Yes	segmental	Pectinesterase	PF01095.14	6.7e-141	Plant invertase/pectin methylesterase inhibitor superfamily
AT3G05620	AT3G05620	Chr3	1629658	1631766	543	2	60806.4	8.9889	type I	Yes	tandem	Pectinesterase	PF01095.14	7.1e-140	Plant invertase/pectin methylesterase inhibitor superfamily
AT3G06830	AT3G06830	Chr3	2153864	2156148	568	3	61886.2	8.9261	type I	Yes	segmental	Pectinesterase	PF01095.14	2.6e-137	Plant invertase/pectin methylesterase inhibitor superfamily
AT3G10710	AT3G10710	Chr3	3352289	3354237	561	2	62103.2	9.8929	type I	Yes	segmental	Pectinesterase	PF01095.14	2.9e-141	root hair specific 12
AT3G14300	AT3G14300	Chr3	4766905	4769898	968	2	105628	8.2215	type I	Yes	segmental	Pectinesterase	PF01095.14	6.1e-133	pectinesterase family protein
AT3G14310	AT3G14310	Chr3	4771902	4775119	592	3	64255.9	9.2234	type I	Yes	segmental	Pectinesterase	PF01095.14	1e-147	pectin methylesterase 3
AT3G27980	AT3G27980	Chr3	10393904	10395861	497	4	55458.6	7.6829	type I	Yes	dispersed	Pectinesterase	PF01095.14	2.2e-131	Plant invertase/pectin methylesterase inhibitor superfamily
AT3G43270	AT3G43270	Chr3	15222125	15225460	527	3	57635.8	9.0751	type I	Yes	dispersed	Pectinesterase	PF01095.14	7.4e-146	Plant invertase/pectin methylesterase inhibitor superfamily
AT3G47400	AT3G47400	Chr3	17465590	17468118	594	3	65487.2	10.2914	type I	Yes	dispersed	Pectinesterase	PF01095.14	1.3e-125	Plant invertase/pectin methylesterase inhibitor superfamily
AT3G49220	AT3G49220	Chr3	18249776	18253839	598	3	65307	8.7137	type I	Yes	dispersed	Pectinesterase	PF01095.14	6.7e-141	Plant invertase/pectin methylesterase inhibitor superfamily
AT3G59010	AT3G59010	Chr3	21802805	21805214	529	2	57513.5	9.1933	type I	Yes	segmental	Pectinesterase	PF01095.14	3.3e-128	pectin methylesterase 61
AT3G60730	AT3G60730	Chr3	22444890	22447273	519	5	57877.4	9.7122	type I	Yes	segmental	Pectinesterase	PF01095.14	4.6e-137	Plant invertase/pectin methylesterase inhibitor superfamily
AT3G62170	AT3G62170	Chr3	23016223	23018509	588	2	62957.9	8.8114	type I	Yes	segmental	Pectinesterase	PF01095.14	1.1e-110	VANGUARD 1 homolog 2
AT4G00190	AT4G00190	Chr4	80433	82040	474	3	52417.1	6.0691	type I	Yes	dispersed	Pectinesterase	PF01095.14	2.2e-129	pectin methylesterase 38
AT4G02300	AT4G02300	Chr4	1009366	1013034	532	3	59823.8	5.6921	type I	Yes	proximal	Pectinesterase	PF01095.14	5.6e-132	Plant invertase/pectin methylesterase inhibitor superfamily
AT4G02320	AT4G02320	Chr4	1022725	1026118	518	3	57894.1	5.2035	type I	Yes	proximal	Pectinesterase	PF01095.14	1e-134	Plant invertase/pectin methylesterase inhibitor superfamily
AT4G02330	AT4G02330	Chr4	1032413	1035037	573	2	63944	8.6243	type I	Yes	segmental	Pectinesterase	PF01095.14	2.5e-139	Plant invertase/pectin methylesterase inhibitor superfamily
AT4G03930	AT4G03930	Chr4	1870422	1872387	524	3	58591.1	7.1546	type I	Yes	dispersed	Pectinesterase	PF01095.14	1.6e-131	Plant invertase/pectin methylesterase inhibitor superfamily
AT4G15980	AT4G15980	Chr4	9057466	9059983	701	4	78572.7	9.1529	type I	Yes	segmental	Pectinesterase	PF01095.14	3.5e-140	Plant invertase/pectin methylesterase inhibitor superfamily
AT4G33220	AT4G33220	Chr4	16022439	16026360	525	5	58499.2	7.2676	type I	Yes	segmental	Pectinesterase	PF01095.14	1.7e-143	pectin methylesterase 44
AT4G33230	AT4G33230	Chr4	16026591	16028754	609	3	67742.4	9.8007	type I	Yes	segmental	Pectinesterase	PF01095.14	1.5e-135	Plant invertase/pectin methylesterase inhibitor superfamily
AT5G04960	AT5G04960	Chr5	1461907	1463969	564	2	62170.4	9.112	type I	Yes	segmental	Pectinesterase	PF01095.14	3.8e-144	Plant invertase/pectin methylesterase inhibitor superfamily
AT5G04970	AT5G04970	Chr5	1464145	1467041	624	4	68148.2	8.2646	type I	Yes	segmental	Pectinesterase	PF01095.14	2.8e-135	Plant invertase/pectin methylesterase inhibitor superfamily
AT5G09760	AT5G09760	Chr5	3032375	3034543	551	2	60438.8	6.3215	type I	Yes	segmental	Pectinesterase	PF01095.14	6e-126	Plant invertase/pectin methylesterase inhibitor superfamily
AT5G20860	AT5G20860	Chr5	7076890	7079077	512	5	56698.5	9.6504	type I	Yes	dispersed	Pectinesterase	PF01095.14	1.2e-98	Plant invertase/pectin methylesterase inhibitor superfamily
AT5G27870	AT5G27870	Chr5	9878991	9881806	732	2	78476.6	6.5765	type I	Yes	segmental	Pectinesterase	PF01095.14	2.5e-140	Plant invertase/pectin methylesterase inhibitor superfamily
AT5G49180	AT5G49180	Chr5	19940678	19943007	571	3	62799	8.7756	type I	Yes	segmental	Pectinesterase	PF01095.14	5e-147	Plant invertase/pectin methylesterase inhibitor superfamily
AT5G51490	AT5G51490	Chr5	20913553	20915606	536	2	58867.5	9.9136	type I	Yes	tandem	Pectinesterase	PF01095.14	6.5e-129	Plant invertase/pectin methylesterase inhibitor superfamily
AT5G51500	AT5G51500	Chr5	20917929	20919838	540	2	59647.5	10.029	type I	Yes	tandem	Pectinesterase	PF01095.14	1.1e-126	Plant invertase/pectin methylesterase inhibitor superfamily
AT5G53370	AT5G53370	Chr5	21649532	21651593	587	2	64241.1	7.7153	type I	Yes	dispersed	Pectinesterase	PF01095.14	2.2e-144	pectin methylesterase PCR fragment F
AT5G64640	AT5G64640	Chr5	25836727	25839199	602	2	65477.5	5.9993	type I	Yes	segmental	Pectinesterase	PF01095.14	3.1e-119	Plant invertase/pectin methylesterase inhibitor superfamily
AT1G05310	AT1G05310	Chr1	1550543	1552517	393	5	43349.9	8.0853	type II A	No	dispersed	Pectinesterase	PF01095.14	3e-73	Pectin lyase-like superfamily protein
AT1G11370	AT1G11370	Chr1	3828098	3830945	288	3	31400	6.5955	type II B	No	dispersed	Pectinesterase	PF01095.14	5.1e-108	Pectin lyase-like superfamily protein
AT1G44980	AT1G44980	Chr1	17004256	17005923	246	4	27742.8	5.6452	type II B	No	dispersed	Pectinesterase	PF01095.14	2.1e-58	pectin methylesterase 7
AT1G69940	AT1G69940	Chr1	26343369	26345058	361	5	39141.9	8.8107	type II A	No	dispersed	Pectinesterase	PF01095.14	2.3e-56	Pectin lyase-like superfamily protein
AT2G19150	AT2G19150	Chr2	8305100	8307444	339	5	37633	8.6795	type II A	No	dispersed	Pectinesterase	PF01095.14	3.5e-61	Pectin lyase-like superfamily protein
AT2G21610	AT2G21610	Chr2	9245161	9247025	352	5	39058	8.0348	type II A	No	dispersed	Pectinesterase	PF01095.14	1.4e-68	pectinesterase 11
AT2G36700	AT2G36700	Chr2	15384706	15386421	333	5	37067.1	8.695	type II A	No	tandem	Pectinesterase	PF01095.14	1.9e-67	Pectin lyase-like superfamily protein
AT2G36710	AT2G36710	Chr2	15389466	15391251	407	5	44973.1	6.6129	type II A	No	tandem	Pectinesterase	PF01095.14	1.9e-69	Pectin lyase-like superfamily protein
AT2G47280	AT2G47280	Chr2	19416775	19418383	336	5	37016.9	6.14	type II A	No	dispersed	Pectinesterase	PF01095.14	1.7e-52	Pectin lyase-like superfamily protein
AT3G10720	AT3G10720	Chr3	3354447	3357614	263	3	29517.3	6.5035	type II B	No	segmental	Pectinesterase	PF01095.14	1.1e-119	Plant invertase/pectin methylesterase inhibitor superfamily
AT3G17060	AT3G17060	Chr3	5816672	5818498	344	5	38812.1	9.1203	type II A	No	dispersed	Pectinesterase	PF01095.14	5.1e-65	Pectin lyase-like superfamily protein
AT3G24130	AT3G24130	Chr3	8711663	8713424	335	4	37271.6	8.6301	type II A	No	dispersed	Pectinesterase	PF01095.14	4.3e-62	Pectin lyase-like superfamily protein
AT3G29090	AT3G29090	Chr3	11073703	11075478	317	6	35520	7.0367	type II A	No	dispersed	Pectinesterase	PF01095.14	2.9e-73	pectin methylesterase 31
AT3G42160	AT3G42160	Chr3	14314583	14315634	153	3	17797.1	8.3559	type II B	No	singleton	Pectinesterase	PF01095.14	2.2e-11	Pectin lyase-like superfamily protein
AT5G07410	AT5G07410	Chr5	2345758	2347497	361	5	39337.2	8.7003	type II A	No	segmental	Pectinesterase	PF01095.14	4.9e-56	Pectin lyase-like superfamily protein
AT5G07420	AT5G07420	Chr5	2349455	2351509	361	5	39658.3	9.3968	type II A	No	tandem	Pectinesterase	PF01095.14	2.9e-59	Pectin lyase-like superfamily protein
AT5G07430	AT5G07430	Chr5	2352439	2354202	361	5	39910.5	9.1145	type II A	No	tandem	Pectinesterase	PF01095.14	1.5e-61	Pectin lyase-like superfamily protein
AT5G18990	AT5G18990	Chr5	6340076	6341614	330	4	36459.5	9.2951	type II A	No	dispersed	Pectinesterase	PF01095.14	1.2e-63	Pectin lyase-like superfamily protein
AT5G19730	AT5G19730	Chr5	6670458	6673282	383	5	42540.8	9.4421	type II A	No	dispersed	Pectinesterase	PF01095.14	5.4e-74	Pectin lyase-like superfamily protein
AT5G26810	AT5G26810	Chr5	9430952	9432969	293	5	32350.4	6.7024	type II A	No	dispersed	Pectinesterase	PF01095.14	1.6e-44	Pectin lyase-like superfamily protein
AT5G47500	AT5G47500	Chr5	19270959	19272883	362	5	40042.1	8.8961	type II A	No	dispersed	Pectinesterase	PF01095.14	1.1e-62	Pectin lyase-like superfamily protein
AT5G55590	AT5G55590	Chr5	22519911	22521858	380	5	42474.8	6.6549	type II A	No	dispersed	Pectinesterase	PF01095.14	3.6e-69	Pectin lyase-like superfamily protein
AT5G61680	AT5G61680	Chr5	24786416	24788015	338	5	37323.5	9.3459	type II A	No	segmental	Pectinesterase	PF01095.14	7e-58	Pectin lyase-like superfamily protein

## Sheet: Table S3
Table S3. The information of polygalacturonase gene family in Brassica rapa.
Gene	Protein	B. rapa locus	Sub-genome	Chromosome no.	Genome location Star	Genome location End	Protein length (aa)	Exon number	Molecular weigh	Isoelectric Point	Group	Duplications	Domain	ID Pfam	hmmsearch e-value
BraPG01	BraPG01	Bra011440	LF	A01	2158379	2161250	474	5	51899.1	6.7828	Class B	segmental	Glyco_hydro_28	PF00295.12	1.7e-40
BraPG02	BraPG02	Bra011341	LF	A01	2653473	2655675	393	8	43188	8.5291	Class A	segmental	Glyco_hydro_28	PF00295.12	1.1e-85
BraPG03	BraPG03	Bra013697	LF	A01	7225242	7228319	493	6	54401.4	5.7014	Class B	segmental	Glyco_hydro_28	PF00295.12	1.1e-33
BraPG04	BraPG04	Bra013734	LF	A01	7500254	7503204	444	6	48448.9	8.0185	Class B	segmental	Glyco_hydro_28	PF00295.12	3.8e-40
BraPG05	BraPG05	Bra040035	MF1	A01	25378989	25380534	397	4	42416.4	6.7339	Class A	segmental	Glyco_hydro_28	PF00295.12	7.5e-124
BraPG06	BraPG06	Bra040034	MF1	A01	25383644	25385189	397	4	42416.4	6.7339	Class A	tandem	Glyco_hydro_28	PF00295.12	7.5e-124
BraPG07	BraPG07	Bra040032	MF1	A01	25389876	25391502	396	4	42180.9	7.2692	Class A	segmental	Glyco_hydro_28	PF00295.12	8.6e-118
BraPG08	BraPG08	Bra023600	MF2	A02	3112290	3114153	428	6	46212.3	8.9877	Class A	segmental	Glyco_hydro_28	PF00295.12	8.5e-85
BraPG09	BraPG09	Bra008493	MF1	A02	14962406	14964269	390	9	42206.3	8.1705	Class A	dispersed	Glyco_hydro_28	PF00295.12	4.3e-76
BraPG10	BraPG10	Bra020716	MF1	A02	23007297	23008749	397	4	43064.5	8.5795	Class A	segmental	Glyco_hydro_28	PF00295.12	2e-115
BraPG11	BraPG11	Bra020656	MF1	A02	23350259	23352659	470	7	50857.2	5.6457	Class B	segmental	Glyco_hydro_28	PF00295.12	2.7e-32
BraPG12	BraPG12	Bra022928	MF2	A03	7823082	7824670	407	2	44341.1	7.7782	Class A	segmental	Glyco_hydro_28	PF00295.12	2.9e-97
BraPG13	BraPG13	Bra000183	MF2	A03	9787150	9788771	403	4	43904.2	8.8819	Class A	segmental	Glyco_hydro_28	PF00295.12	6.1e-97
BraPG14	BraPG14	Bra000331	MF2	A03	10610868	10612356	409	4	43715.8	6.8884	Class A	segmental	Glyco_hydro_28	PF00295.12	1e-91
BraPG15	BraPG15	Bra000332	MF2	A03	10618531	10620803	385	4	41008.7	8.1671	Class A	tandem	Glyco_hydro_28	PF00295.12	1.1e-93
BraPG16	BraPG16	Bra000645	MF1	A03	12257112	12258661	403	4	43602.7	8.4832	Class A	dispersed	Glyco_hydro_28	PF00295.12	1.5e-97
BraPG17	BraPG17	Bra000911	MF1	A03	13885333	13887586	486	6	53243.6	5.3586	Class A	dispersed	Glyco_hydro_28	PF00295.12	8.1e-94
BraPG18	BraPG18	Bra001215	MF2	A03	15393455	15395734	449	6	48151.3	6.7488	Class B	segmental	Glyco_hydro_28	PF00295.12	1.4e-27
BraPG19	BraPG19	Bra001268	MF2	A03	15600365	15601748	395	3	42443.4	8.0433	Class A	segmental	Glyco_hydro_28	PF00295.12	1.1e-116
BraPG20	BraPG20	Bra001269	MF2	A03	15606141	15607782	397	4	42327.4	6.9886	Class A	tandem	Glyco_hydro_28	PF00295.12	1.5e-123
BraPG21	BraPG21	Bra001270	MF2	A03	15609661	15611662	421	4	45068.1	9.6884	Class A	segmental	Glyco_hydro_28	PF00295.12	5.3e-109
BraPG22	BraPG22	Bra001279	MF2	A03	15645304	15647770	437	9	48074.8	9.2629	Class A	segmental	Glyco_hydro_28	PF00295.12	3.5e-109
BraPG23	BraPG23	Bra001605	MF2	A03	17364872	17367141	452	9	48324.4	5.2203	Class A	segmental	Glyco_hydro_28	PF00295.12	2.5e-91
BraPG24	BraPG24	Bra001642	MF2	A03	17669792	17672016	451	5	48943.1	5.8516	Class B	segmental	Glyco_hydro_28	PF00295.12	7.1e-29
BraPG25	BraPG25	Bra012613	MF1	A03	23243009	23244706	428	6	46503	9.6095	Class A	segmental	Glyco_hydro_28	PF00295.12	5.3e-98
BraPG26	BraPG26	Bra019299	MF1	A03	25134768	25138410	493	6	54421.6	6.4044	Class B	segmental	Glyco_hydro_28	PF00295.12	9e-33
BraPG27	BraPG27	Bra019264	MF1	A03	25407839	25410646	451	6	49244.9	8.6724	Class B	segmental	Glyco_hydro_28	PF00295.12	1.2e-40
BraPG28	BraPG28	Bra037005	MF1	A03	29043261	29045740	477	5	52473.9	7.7748	Class B	segmental	Glyco_hydro_28	PF00295.12	3.8e-40
BraPG29	BraPG29	Bra014620	MF1	A04	1813221	1824479	458	9	50230.3	8.4883	Class A	segmental	Glyco_hydro_28	PF00295.12	6.1e-43
BraPG30	BraPG30	Bra014753	MF1	A04	2822696	2824709	403	4	43569.8	8.6382	Class A	dispersed	Glyco_hydro_28	PF00295.12	1.4e-95
BraPG31	BraPG31	Bra025631	LF	A04	7747444	7750262	422	8	47245.6	7.6659	Class A	dispersed	Glyco_hydro_28	PF00295.12	7.1e-92
BraPG32	BraPG32	Bra032138	MF1	A04	11033302	11035208	478	5	51784.6	8.1398	Class B	segmental	Glyco_hydro_28	PF00295.12	4.3e-36
BraPG33	BraPG33	Bra021830	MF1	A04	14862817	14864273	413	2	45421.7	9.3344	Class A	segmental	Glyco_hydro_28	PF00295.12	1.2e-98
BraPG34	BraPG34	Bra017014	MF1	A04	17241101	17242865	371	4	40183.7	8.4795	Class A	segmental	Glyco_hydro_28	PF00295.12	5.5e-80
BraPG35	BraPG35	Bra016912	MF1	A04	17740964	17743551	448	10	47847.3	8.9112	Class A	segmental	Glyco_hydro_28	PF00295.12	2.9e-114
BraPG36	BraPG36	Bra016911	MF1	A04	17744204	17746364	433	9	46580.4	8.426	Class A	tandem	Glyco_hydro_28	PF00295.12	2.6e-114
BraPG37	BraPG37	Bra037680 Bra037679	MF1	A04	18309029	18311270	410	4	44224.9	8.5959	Class A	segmental	Glyco_hydro_28	PF00295.12	3.6e-123
BraPG38	BraPG38		MF1	A04	18312459	18314192	410	4	44026.7	8.2505	Class A	tandem	Glyco_hydro_28	PF00295.12	1.3e-55
BraPG39	BraPG39		MF1	A04	18315381	18317114	410	4	44026.7	8.2505	Class A	tandem	Glyco_hydro_29	PF00295.13
BraPG40	BraPG40		MF1	A04	18318303	18320693	410	4	44011.4	8.4221	Class A	tandem	Glyco_hydro_30	PF00295.14
BraPG41	BraPG41	Bra037678	MF1	A04	18322377	18324120	388	4	41585.5	8.8893	Class A	segmental	Glyco_hydro_28	PF00295.12	3e-90
BraPG42	BraPG42	Bra037677	MF1	A04	18329161	18330548	367	4	40152.6	10.996	Class A	segmental	Glyco_hydro_28	PF00295.12	2.5e-98
BraPG43	BraPG43	Bra037676	MF1	A04	18332859	18334333	394	4	42259.2	10.1261	Class A	tandem	Glyco_hydro_28	PF00295.12	1.8e-97
BraPG44	BraPG44	Bra004655	LF	A05	1254621	1257403	428	8	46134.8	8.3739	Class A	segmental	Glyco_hydro_28	PF00295.12	1.2e-110
BraPG45	BraPG45	Bra004789	LF	A05	1837991	1839351	367	4	39750.3	10.0685	Class A	segmental	Glyco_hydro_28	PF00295.12	4.3e-95
BraPG46	BraPG46	Bra004790	LF	A05	1846616	1848000	367	4	39401.1	10.0484	Class A	tandem	Glyco_hydro_28	PF00295.12	5e-97
BraPG47	BraPG47	Bra004791	LF	A05	1849377	1850884	394	4	42535.9	10.4909	Class A	segmental	Glyco_hydro_28	PF00295.12	3.3e-99
BraPG48	BraPG48	Bra018429	MF1	A05	8182208	8184522	531	5	58661.9	7.6588	Class A	segmental	Glyco_hydro_28	PF00295.12	1.5e-81
BraPG49	BraPG49	Bra022182	LF	A05	19952772	19954425	453	4	48879.1	6.0068	Class B	segmental	Glyco_hydro_28	PF00295.12	2.1e-30
BraPG50	BraPG50	Bra027210	LF	A05	20448066	20450152	456	8	48820.2	5.1003	Class A	segmental	Glyco_hydro_28	PF00295.12	4.3e-91
BraPG51	BraPG51	Bra027211	LF	A05	20453064	20455378	451	8	48477.9	6.3022	Class A	tandem	Glyco_hydro_28	PF00295.12	5.1e-91
BraPG52	BraPG52	Bra029690	LF	A05	23370390	23372856	406	9	44089.2	9.2998	Class A	segmental	Glyco_hydro_28	PF00295.12	1.3e-111
BraPG53	BraPG53	Bra029683	LF	A05	23406660	23408570	503	5	52762.6	9.681	Class A	segmental	Glyco_hydro_28	PF00295.12	1.3e-88
BraPG54	BraPG54	Bra029682	LF	A05	23410267	23411971	476	4	47760.8	8.1995	Class A	segmental	Glyco_hydro_28	PF00295.12	2.2e-104
BraPG55	BraPG55	Bra039462	LF	A05	24429632	24432057	502	5	55674.2	8.2616	Class B	dispersed	Glyco_hydro_28	PF00295.12	2.7e-43
BraPG56	BraPG56	Bra018707	LF	A06	2428287	2430956	472	6	50888.1	4.4835	Class A	dispersed	Glyco_hydro_28	PF00295.12	3.7e-91
BraPG57	BraPG57	Bra019912	LF	A06	3748432	3750933	533	6	58705.1	8.3666	Class A	segmental	Glyco_hydro_28	PF00295.12	9.4e-83
BraPG58	BraPG58	Bra025997	LF	A06	6296450	6297705	357	3	39668.3	9.0508	Class A	dispersed	Glyco_hydro_28	PF00295.12	2.7e-91
BraPG59	BraPG59	Bra018004	LF	A06	9160500	9162383	437	4	47709.8	8.0299	Class B	dispersed	Glyco_hydro_28	PF00295.12	7.8e-38
BraPG60	BraPG60	Bra018023	LF	A06	9275244	9277276	469	4	51365.8	8.039	Class B	dispersed	Glyco_hydro_28	PF00295.12	1.5e-39
BraPG61	BraPG61	Bra037429	LF	A06	20027100	20029030	444	6	48116.9	4.9606	Class B	segmental	Glyco_hydro_28	PF00295.12	3.9e-31
BraPG62	BraPG62	Bra037431	LF	A06	20035603	20037261	424	5	46731.3	5.0056	Class A	dispersed	Glyco_hydro_28	PF00295.12	1.6e-92
BraPG63	BraPG63	Bra037509	LF	A06	20406027	20407530	397	4	42811.3	8.6458	Class A	segmental	Glyco_hydro_29	PF00295.13
BraPG64	BraPG64	Bra025216	LF	A06	21642360	21646370	470	7	51159.5	8.9252	Class A	dispersed	Glyco_hydro_28	PF00295.12	1.1e-92
BraPG65	BraPG65	Bra025099	LF	A06	24078966	24081938	400	10	43463.3	6.7681	Class A	proximal	Glyco_hydro_28	PF00295.12	2.5e-88
BraPG66	BraPG66	Bra025103	LF	A06	24109092	24111848	400	10	43369.8	4.7821	Class A	proximal	Glyco_hydro_28	PF00295.12	2.1e-87
BraPG67	BraPG67	Bra015210	LF	A07	3699269	3702919	406	6	44028.7	5.0292	Class A	dispersed	Glyco_hydro_28	PF00295.12	7.2e-70
BraPG68	BraPG68	Bra012375	MF2	A07	10351227	10353181	446	9	48168.1	5.6607	Class A	segmental	Glyco_hydro_28	PF00295.12	3.5e-99
BraPG69	BraPG69	Bra028511	MF1	A07	14487192	14488883	447	5	48132.6	7.4186	Class B	dispersed	Glyco_hydro_28	PF00295.12	4.6e-39
BraPG70	BraPG70	Bra003286	MF2	A07	15661654	15663975	433	9	46670.6	8.0866	Class A	segmental	Glyco_hydro_28	PF00295.12	1.1e-109
BraPG71	BraPG71	Bra003485	MF2	A07	16719163	16721288	458	6	50877.3	6.507	Class B	segmental	Glyco_hydro_28	PF00295.12	7.6e-44
BraPG72	BraPG72	Bra003555	MF2	A07	17037426	17039531	447	9	48614.1	8.4823	Class A	dispersed	Glyco_hydro_28	PF00295.12	1.9e-107
BraPG73	BraPG73	Bra004111	LF	A07	20180071	20180914	249	2	26901.5	7.7074	Class A	dispersed	Glyco_hydro_28	PF00295.12	3.3e-73
BraPG74	BraPG74	Bra004119	LF	A07	20223785	20225858	397	4	43197.5	7.786	Class A	dispersed	Glyco_hydro_28	PF00295.12	3.7e-86
BraPG75	BraPG75	Bra016213	LF	A07	22127286	22129328	467	9	50457.8	5.1187	Class A	segmental	Glyco_hydro_28	PF00295.12	7.2e-102
BraPG76	BraPG76	Bra035034	LF	A07	25162921	25164291	400	3	43403.5	9.0928	Class A	dispersed	Glyco_hydro_28	PF00295.12	8.4e-101
BraPG77	BraPG77	Bra040077	MF2	A08	12303950	12307190	365	7	39511.3	6.3611	Class A	segmental	Glyco_hydro_28	PF00295.12	4.6e-44
BraPG78	BraPG78	Bra010872	MF1	A08	16098813	16100372	420	4	43757.1	8.0575	Class A	tandem	Glyco_hydro_28	PF00295.12	3.5e-96
BraPG79	BraPG79	Bra010873	MF1	A08	16103201	16104766	421	4	43889.2	8.2986	Class A	tandem	Glyco_hydro_28	PF00295.12	1e-95
BraPG80	BraPG80	Bra016345	MF1	A08	17207905	17209983	468	9	50623	5.0342	Class A	segmental	Glyco_hydro_28	PF00295.12	7.4e-100
BraPG81	BraPG81	Bra016521	MF1	A08	18089768	18092204	507	5	56161.3	9.428	Class B	dispersed	Glyco_hydro_28	PF00295.12	2.1e-47
BraPG82	BraPG82	Bra030619	MF1	A08	20286526	20288563	398	4	42054.3	9.8508	Class A	segmental	Glyco_hydro_28	PF00295.12	3.3e-92
BraPG83	BraPG83	Bra030510	MF1	A08	20746832	20748549	420	4	43854.2	8.1709	Class A	segmental	Glyco_hydro_28	PF00295.12	4e-95
BraPG84	BraPG84	Bra027148	MF2	A09	9227472	9229908	536	7	58540.6	6.8352	Class A	segmental	Glyco_hydro_28	PF00295.12	3.4e-83
BraPG85	BraPG85	Bra027926	MF2	A09	10336790	10338981	435	5	47649.1	7.3199	Class A	dispersed	Glyco_hydro_28	PF00295.12	3.3e-91
BraPG86	BraPG86	Bra024602	LF	A09	25330342	25332430	442	9	47449	4.6039	Class A	segmental	Glyco_hydro_28	PF00295.12	5.6e-100
BraPG87	BraPG87	Bra007332	LF	A09	30158841	30161086	432	9	46898.5	7.4967	Class A	segmental	Glyco_hydro_28	PF00295.12	4e-111
BraPG88	BraPG88	Bra007483	LF	A09	30935705	30937930	388	4	41017.8	9.0947	Class A	segmental	Glyco_hydro_28	PF00295.12	7.8e-94
BraPG89	BraPG89	Bra007609	LF	A09	31524590	31526905	470	4	51391.4	6.3708	Class B	dispersed	Glyco_hydro_28	PF00295.12	3.3e-32
BraPG90	BraPG90	Bra007662	LF	A09	31827377	31829428	460	5	50712.2	6.0887	Class B	segmental	Glyco_hydro_28	PF00295.12	8.7e-47
BraPG91	BraPG91	Bra031724	MF2	A09	36802745	36805288	515	6	56709.9	8.1965	Class A	segmental	Glyco_hydro_28	PF00295.12	6.6e-83
BraPG92	BraPG92	Bra032585	MF2	A09	38493571	38495199	418	4	43869.1	8.6592	Class A	segmental	Glyco_hydro_28	PF00295.12	3.7e-94
BraPG93	BraPG93	Bra032600	MF2	A09	38546571	38549073	491	6	53241.7	5.739	Class A	segmental	Glyco_hydro_28	PF00295.12	5.1e-91
BraPG94	BraPG94	Bra015446	LF	A10	1242799	1244786	394	4	41570.5	9.7167	Class A	segmental	Glyco_hydro_28	PF00295.12	1.7e-93
BraPG95	BraPG95	Bra033347	LF	A10	2775786	2777312	420	4	44342.9	8.8064	Class A	segmental	Glyco_hydro_28	PF00295.12	2.1e-95
BraPG96	BraPG96	Bra033328	LF	A10	2877532	2879761	491	6	53327.8	6.332	Class A	segmental	Glyco_hydro_28	PF00295.12	1.2e-89
BraPG97	BraPG97	Bra008572	LF	A10	11682605	11684965	434	6	46791.8	8.2779	Class A	segmental	Glyco_hydro_28	PF00295.12	2.3e-81
BraPG98	BraPG98	Bra008748	LF	A10	12488482	12490438	439	7	47147.9	5.6443	Class A	dispersed	Glyco_hydro_28	PF00295.12	8.3e-88
BraPG99	BraPG99	Bra035299	MF1	Scaffold000103	141188	142760	478	3	52669.4	5.3802	Class C	dispersed	Glyco_hydro_28	PF00295.12	2.7e-18
BraPG100	BraPG100	Bra040790		Scaffold000258	33020	35626	399	4	43417.7	8.8109	Class A	dispersed	Glyco_hydro_28	PF00295.12	7.6e-89

## Sheet: Table S4
Table S4. The information of pectin methylesterases gene family in Brassica rapa.
Gene	Protein	B. rapa locus	Sub-genome	Chromosome no.	Genome location Star	Genome location End	Protein length (aa)	Exon number	Molecular weigh	Isoelectric Point	Type	PMI domain present	Duplications	Domain	ID Pfam	hmmsearch e-value
BraproPME01	BraproPME01	Bra011428	LF	A01	2210335	2213626	505	5	55965.7	4.6624	type I	Yes	segmental	Pectinesterase	PF01095.14	4.2e-144
BraproPME02	BraproPME02	Bra033792	MF1	A01	13629279	13633369	593	3	65523.4	10.5776	type I	Yes	segmental	Pectinesterase	PF01095.14	4.3e-124
BraproPME03	BraproPME03	Bra029943	MF1	A01	14548200	14552007	604	3	66204	9.394	type I	Yes	segmental	Pectinesterase	PF01095.14	1e-140
BraproPME04	BraproPME04	Bra021549	MF1	A01	23771590	23774539	592	3	64400.3	9.7855	type I	Yes	segmental	Pectinesterase	PF01095.14	5.7e-147
BraproPME05	BraproPME05	Bra021548	MF1	A01	23781915	23790276	592	3	64760.7	9.9638	type I	Yes	tandem	Pectinesterase	PF01095.14	4e-144
BraproPME06	BraproPME06	Bra034140	MF1	A01	24788794	24791490	613	4	67031.5	8.7204	type I	Yes	segmental	Pectinesterase	PF01095.14	5.4e-134
BraproPME07	BraproPME07	Bra034139	MF1	A01	24792737	24795132	559	2	61402.1	9.6327	type I	Yes	segmental	Pectinesterase	PF01095.14	8.5e-142
BraproPME08	BraproPME08	Bra040293	MF1	A01	25615955	25618250	560	2	61401.7	8.5081	type I	Yes	segmental	Pectinesterase	PF01095.14	1.4e-135
BraproPME09	BraproPME09	Bra028619	MF2	A02	1442221	1444399	558	2	61174.3	7.4096	type I	Yes	segmental	Pectinesterase	PF01095.14	3.9e-122
BraproPME10	BraproPME10	Bra028617	MF2	A02	1453080	1455117	547	2	60165	7.5745	type I	Yes	proximal	Pectinesterase	PF01095.14	9.8e-121
BraproPME11	BraproPME11	Bra020131	MF2	A02	4159776	4162077	534	3	58782.8	9.0553	type I	Yes	dispersed	Pectinesterase	PF01095.14	3e-112
BraproPME12	BraproPME12	Bra022648	MF2	A02	7260202	7262039	586	2	63786.4	8.0911	type I	Yes	segmental	Pectinesterase	PF01095.14	2.2e-142
BraproPME13	BraproPME13	Bra020658	MF1	A02	23340740	23343033	570	3	62196.7	9.2384	type I	Yes	segmental	Pectinesterase	PF01095.14	2.9e-133
BraproPME14	BraproPME14	Bra005832	MF1	A03	836974	838987	570	2	62769.7	9.0107	type I	Yes	segmental	Pectinesterase	PF01095.14	5.9e-144
BraproPME15	BraproPME15	Bra005833	MF1	A03	839749	842767	593	4	65184.6	7.7777	type I	Yes	segmental	Pectinesterase	PF01095.14	4.8e-135
BraproPME16	BraproPME16	Bra006031	MF1	A03	1675076	1677076	547	2	59813.1	5.8737	type I	Yes	segmental	Pectinesterase	PF01095.14	5.9e-122
BraproPME17	BraproPME17	Bra029170	MF1	A03	6682270	6684180	527	2	58344.7	9.2521	type I	Yes	segmental	Pectinesterase	PF01095.14	2.4e-127
BraproPME18	BraproPME18	Bra000382	MF2	A03	10864434	10866669	510	2	55809.2	9.7613	type I	Yes	segmental	Pectinesterase	PF01095.14	3.7e-138
BraproPME19	BraproPME19	Bra000438	MF2	A03	11148026	11150015	596	2	64886.9	9.5021	type I	Yes	segmental	Pectinesterase	PF01095.14	8.5e-113
BraproPME20	BraproPME20	Bra000540	MF2	A03	11684560	11686609	546	2	60252.4	5.2089	type I	Yes	dispersed	Pectinesterase	PF01095.14	2.3e-133
BraproPME21	BraproPME21	Bra000541	MF2	A03	11693178	11695491	603	3	67042.1	7.9638	type I	Yes	dispersed	Pectinesterase	PF01095.14	3.6e-138
BraproPME22	BraproPME22	Bra001219	MF2	A03	15414024	15416574	577	3	63889.6	7.8355	type I	Yes	segmental	Pectinesterase	PF01095.14	2.6e-127
BraproPME23	BraproPME23	Bra001375	MF2	A03	16082925	16085560	559	3	61680.7	9.9836	type I	Yes	segmental	Pectinesterase	PF01095.14	1.6e-140
BraproPME24	BraproPME24	Bra001546	MF2	A03	16974010	16976382	589	2	63653.5	8.6225	type I	Yes	segmental	Pectinesterase	PF01095.14	1.9e-124
BraproPME25	BraproPME25	Bra001547	MF2	A03	16978423	16984585	591	3	64220.8	7.5574	type I	Yes	segmental	Pectinesterase	PF01095.14	1e-144
BraproPME26	BraproPME26	Bra037013	MF1	A03	29012234	29014723	608	3	67533.2	10.1754	type I	Yes	dispersed	Pectinesterase	PF01095.14	6e-132
BraproPME27	BraproPME27	Bra014410	MF1	A04	380868	382771	575	2	62138	8.3646	type I	Yes	segmental	Pectinesterase	PF01095.14	2.8e-112
BraproPME28	BraproPME28	Bra037739	MF1	A04	18046718	18049230	516	2	56252.1	8.6457	type I	Yes	segmental	Pectinesterase	PF01095.14	1.9e-132
BraproPME29	BraproPME29	Bra040320	MF1	A04	18620148	18622262	510	2	56329.9	9.6793	type I	Yes	segmental	Pectinesterase	PF01095.14	1.3e-135
BraproPME30	BraproPME30	Bra040474	MF1	A04	19077553	19079442	596	2	64890.3	9.4097	type I	Yes	segmental	Pectinesterase	PF01095.14	2e-111
BraproPME31	BraproPME31	Bra021403	MF1	A04	19172811	19175208	563	3	61839.5	8.7578	type I	Yes	segmental	Pectinesterase	PF01095.14	1.4e-134
BraproPME32	BraproPME32	Bra004447	LF	A05	158705	161209	562	3	61953.9	9.5718	type I	Yes	segmental	Pectinesterase	PF01095.14	1.4e-132
BraproPME33	BraproPME33	Bra004481	LF	A05	360193	362212	592	2	64417.5	9.3211	type I	Yes	segmental	Pectinesterase	PF01095.14	1.4e-114
BraproPME34	BraproPME34	Bra004739	LF	A05	1587342	1589335	507	2	55295.4	9.387	type I	Yes	segmental	Pectinesterase	PF01095.14	1.3e-132
BraproPME35	BraproPME35	Bra004892	LF	A05	2336786	2338977	500	2	54659.8	9.6708	type I	Yes	segmental	Pectinesterase	PF01095.14	1.9e-137
BraproPME36	BraproPME36	Bra027350	LF	A05	21193645	21196611	592	3	63743.5	9.1058	type I	Yes	segmental	Pectinesterase	PF01095.14	1.8e-145
BraproPME37	BraproPME37	Bra029607	LF	A05	23757290	23759500	569	3	62744.5	9.6169	type I	Yes	segmental	Pectinesterase	PF01095.14	5.6e-135
BraproPME38	BraproPME38	Bra039419	LF	A05	24246958	24250448	539	2	60237.6	9.0137	type I	Yes	dispersed	Pectinesterase	PF01095.14	5.5e-138
BraproPME39	BraproPME39	Bra039420	LF	A05	24250991	24253260	559	3	60858	5.8333	type I	Yes	dispersed	Pectinesterase	PF01095.14	2.1e-133
BraproPME40	BraproPME40	Bra039421	LF	A05	24253990	24255997	616	2	67536.7	7.9573	type I	Yes	segmental	Pectinesterase	PF01095.14	5.6e-141
BraproPME41	BraproPME41	Bra039694	LF	A06	508113	510504	586	2	63739.6	8.7889	type I	Yes	segmental	Pectinesterase	PF01095.14	4.1e-128
BraproPME42	BraproPME42	Bra018000	LF	A06	9126207	9129414	500	3	55003.2	8.9019	type I	Yes	segmental	Pectinesterase	PF01095.14	1.8e-142
BraproPME43	BraproPME43	Bra018152	LF	A06	10367265	10369482	594	3	65385.1	10.395	type I	Yes	segmental	Pectinesterase	PF01095.14	7.2e-124
BraproPME44	BraproPME44	Bra019584	MF2	A06	13501192	13505240	475	3	52377.2	8.9331	type I	Yes	segmental	Pectinesterase	PF01095.14	6.1e-141
BraproPME45	BraproPME45	Bra009938	LF	A06	18825092	18827505	676	2	71923.2	7.4409	type I	Yes	segmental	Pectinesterase	PF01095.14	2.1e-135
BraproPME46	BraproPME46	Bra003491	MF2	A07	16744704	16746689	590	2	63137.2	9.8414	type I	Yes	segmental	Pectinesterase	PF01095.14	3e-109
BraproPME47	BraproPME47	Bra038049	MF2	A08	6951769	6955105	737	4	83098.9	9.5332	type I	Yes	dispersed	Pectinesterase	PF01095.14	6e-141
BraproPME48	BraproPME48	Bra034553	MF2	A08	12065795	12073374	504	5	55933.1	8.6259	type I	Yes	segmental	Pectinesterase	PF01095.14	1.8e-144
BraproPME49	BraproPME49	Bra030511	MF1	A08	20741990	20743973	576	2	63637.9	9.4751	type I	Yes	segmental	Pectinesterase	PF01095.14	7.6e-137
BraproPME50	BraproPME50	Bra036280	LF	A09	868851	871293	522	3	58096.1	8.1366	type I	Yes	tandem	Pectinesterase	PF01095.14	2.3e-131
BraproPME51	BraproPME51	Bra036279	LF	A09	872961	876196	516	4	57034.6	5.5037	type I	Yes	tandem	Pectinesterase	PF01095.14	1.6e-114
BraproPME52	BraproPME52	Bra036278	LF	A09	892407	894937	572	2	63464.4	9.0045	type I	Yes	segmental	Pectinesterase	PF01095.14	1e-137
BraproPME53	BraproPME53	Bra036610	MF2	A09	2568698	2571221	701	3	74766.9	6.2137	type I	Yes	segmental	Pectinesterase	PF01095.14	8.7e-137
BraproPME54	BraproPME54	Bra024569	LF	A09	25561068	25563174	549	2	60589.4	9.7957	type I	Yes	dispersed	Pectinesterase	PF01095.14	3.1e-134
BraproPME55	BraproPME55	Bra007425	LF	A09	30657197	30659256	521	2	56681.4	8.4622	type I	Yes	segmental	Pectinesterase	PF01095.14	7.2e-125
BraproPME56	BraproPME56	Bra007554	LF	A09	31290283	31292620	521	5	58148.3	9.5283	type I	Yes	segmental	Pectinesterase	PF01095.14	2.4e-137
BraproPME57	BraproPME57	Bra007665	LF	A09	31838904	31840759	572	2	61800.4	7.4729	type I	Yes	segmental	Pectinesterase	PF01095.14	2.5e-110
BraproPME58	BraproPME58	Bra031771	MF2	A09	36563641	36565912	452	3	50286.2	9.2691	type I	Yes	segmental	Pectinesterase	PF01095.14	1.5e-149
BraproPME59	BraproPME59	Bra033348	LF	A10	2770690	2773360	700	3	77696	8.6945	type I	Yes	segmental	Pectinesterase	PF01095.14	2e-134
BraproPME60	BraproPME60	Bra028256	LF	A10	4337187	4339130	545	2	60390.2	9.8109	type I	Yes	segmental	Pectinesterase	PF01095.14	8.5e-129
BraproPME61	BraproPME61	Bra028257	LF	A10	4345340	4347474	540	2	59679.4	9.7379	type I	Yes	tandem	Pectinesterase	PF01095.14	5.4e-129
BraproPME62	BraproPME62	Bra003062	LF	A10	5605066	5606521	456	2	49812.3	6.5844	type I	Yes	segmental	Pectinesterase	PF01095.14	5.4e-144
BraproPME63	BraproPME63	Bra002149	LF	A10	11320332	11322569	493	2	52872	7.3142	type I	Yes	dispersed	Pectinesterase	PF01095.14	2.9e-79
BraproPME64	BraproPME64	Bra009401	LF	A10	13995160	13997164	537	3	58652.2	7.6618	type I	Yes	segmental	Pectinesterase	PF01095.14	1.5e-122
BraproPME65	BraproPME65	Bra009400	LF	A10	14001177	14003050	538	2	58707.3	7.4411	type I	Yes	tandem	Pectinesterase	PF01095.14	1.8e-121
BraproPME66	BraproPME66	Bra009406	LF	A10	15316084	15320798	640	4	69985.1	8.2553	type I	Yes	segmental	Pectinesterase	PF01095.14	5.9e-134
BraproPME67	BraproPME67	Bra034960	-	Scaffold000100	200161	203990	526	3	57549.6	8.5181	type I	Yes	dispersed	Pectinesterase	PF01095.14	4.6e-147
BraproPME68	BraproPME68	Bra040563	MF2	Scaffold000218	42176	44586	585	4	63914.7	9.4725	type I	Yes	dispersed	Pectinesterase	PF01095.14	3.8e-149
BraPME01	BraPME01	Bra013692	LF	A01	7186600	7189011	346	3	37844.6	5.1923	type II B	No	dispersed	Pectinesterase	PF01095.14	5.7e-128
BraPME02	BraPME02	Bra028358	MF1	A01	18080591	18081941	336	4	37443.8	9.2563	type II A	No	dispersed	Pectinesterase	PF01095.14	7.9e-60
BraPME03	BraPME03	Bra021217	MF1	A01	22481118	22482390	145	3	16282.4	8.6175	type II A	No	segmental	Pectinesterase	PF01095.14	3e-16
BraPME04	BraPME04	Bra021547	MF1	A01	23803204	23805990	438	3	49037.5	10.0483	type II B	No	segmental	Pectinesterase	PF01095.14	6e-114
BraPME05	BraPME05	Bra028699	MF2	A02	1115183	1116931	363	5	39569.5	9.2706	type II A	No	segmental	Pectinesterase	PF01095.14	4.6e-60
BraPME06	BraPME06	Bra028698	MF2	A02	1118379	1119821	361	5	39991.8	9.3333	type II A	No	tandem	Pectinesterase	PF01095.14	2e-59
BraPME07	BraPME07	Bra020059	MF2	A02	3832465	3835925	422	6	46791.5	9.3655	type II A	No	segmental	Pectinesterase	PF01095.14	1.2e-73
BraPME08	BraPME08	Bra020099	MF2	A02	3999812	4000890	327	2	36425.4	8.3138	type II A	No	dispersed	Pectinesterase	PF01095.14	5.9e-60
BraPME09	BraPME09	Bra035579	MF2	A02	6408856	6413200	378	5	41728.7	5.5103	type II A	No	segmental	Pectinesterase	PF01095.14	8.3e-65
BraPME10	BraPME10	Bra022135	MF1	A02	19288176	19289787	362	5	40097.3	8.8086	type II A	No	segmental	Pectinesterase	PF01095.14	4.4e-62
BraPME11	BraPME11	Bra033083	MF1	A02	22590264	22591881	317	6	35571	6.7131	type II A	No	segmental	Pectinesterase	PF01095.14	5.7e-73
BraPME12	BraPME12	Bra005934	MF1	A03	1302912	1304499	361	5	39990.4	8.4008	type II A	No	segmental	Pectinesterase	PF01095.14	1.9e-61
BraPME13	BraPME13	Bra000780	MF1	A03	13091399	13092760	357	2	39605.7	8.3221	type II B	No	dispersed	Pectinesterase	PF01095.14	7.6e-114
BraPME14	BraPME14	Bra001157	MF2	A03	15030195	15031697	443	2	45826.7	7.4026	type II B	No	segmental	Pectinesterase	PF01095.14	7.9e-116
BraPME15	BraPME15	Bra001652	MF2	A03	17714000	17715425	344	5	38384.4	8.3056	type II A	No	segmental	Pectinesterase	PF01095.14	2.7e-64
BraPME16	BraPME16	Bra001928	MF2	A03	19417089	19418548	328	4	36422.5	9.4427	type II A	No	dispersed	Pectinesterase	PF01095.14	9.5e-59
BraPME17	BraPME17	Bra012932	LF	A03	21480758	21481957	296	4	32830.1	8.4156	type II A	No	segmental	Pectinesterase	PF01095.14	4.2e-60
BraPME18	BraPME18	Bra014550	MF1	A04	1394980	1396856	364	2	38995.6	9.1859	type II B	No	segmental	Pectinesterase	PF01095.14	1.7e-128
BraPME19	BraPME19	Bra030289	MF1	A04	9693856	9696385	337	5	37442.5	9.2349	type II A	No	segmental	Pectinesterase	PF01095.14	4.3e-59
BraPME20	BraPME20	Bra005248	LF	A05	4287418	4288773	339	5	37414	7.4597	type II A	No	proximal	Pectinesterase	PF01095.14	9e-72
BraPME21	BraPME21	Bra005252	LF	A05	4305566	4307103	406	5	44911	6.1502	type II A	No	proximal	Pectinesterase	PF01095.14	1.1e-69
BraPME22	BraPME22	Bra022194	LF	A05	19897010	19898483	344	5	38689	8.7216	type II A	No	segmental	Pectinesterase	PF01095.14	5.6e-63
BraPME23	BraPME23	Bra024317	LF	A06	15514866	15515702	255	2	27853	5.0624	type II B	No	segmental	Pectinesterase	PF01095.14	8.6e-95
BraPME24	BraPME24	Bra009921	LF	A06	18710426	18712236	329	5	36251.2	7.8015	type II A	No	dispersed	Pectinesterase	PF01095.14	3.3e-57
BraPME25	BraPME25	Bra025376	LF	A06	20808509	20810084	317	6	35358.9	7.2237	type II A	No	segmental	Pectinesterase	PF01095.14	4.1e-73
BraPME26	BraPME26	Bra024939	LF	A06	23248763	23250276	361	5	40086.2	8.5251	type II A	No	segmental	Pectinesterase	PF01095.14	6.7e-64
BraPME27	BraPME27	Bra020848	MF2	A08	10894003	10895513	339	3	37362.2	5.8602	type II B	No	dispersed	Pectinesterase	PF01095.14	7.1e-128
BraPME28	BraPME28	Bra016838	MF1	A08	19453268	19454813	350	3	38710.2	9.229	type II B	No	segmental	Pectinesterase	PF01095.14	1.4e-129
BraPME29	BraPME29	Bra036219	MF2	A09	1899416	1901086	317	6	35569.9	6.6792	type II A	No	segmental	Pectinesterase	PF01095.14	4.4e-78
BraPME30	BraPME30	Bra037786	MF2	A09	4174796	4176316	254	2	27868.1	5.9383	type II B	No	segmental	Pectinesterase	PF01095.14	2.5e-96
BraPME31	BraPME31	Bra027892	MF2	A09	10082922	10084055	200	4	22326.4	5.9588	type II A	No	dispersed	Pectinesterase	PF01095.14	1.1e-33
BraPME32	BraPME32	Bra031204	LF	A09	33772692	33774928	323	5	35779.1	7.3835	type II A	No	segmental	Pectinesterase	PF01095.14	6.9e-71
BraPME33	BraPME33	Bra032469	MF2	A09	37969131	37970843	400	5	44117.8	8.2615	type II A	No	segmental	Pectinesterase	PF01095.14	4e-73
BraPME34	BraPME34	Bra015416	LF	A10	1428665	1430223	278	3	30581.8	8.7874	type II A	No	segmental	Pectinesterase	PF01095.14	4.6e-34
BraPME35	BraPME35	Bra002891	LF	A10	7012335	7014041	409	4	46316.1	5.7888	type II A	No	segmental	Pectinesterase	PF01095.14	3.3e-64
BraPME36	BraPME36	Bra002257	LF	A10	10694075	10696798	382	5	42342.7	9.4381	type II A	No	segmental	Pectinesterase	PF01095.14	4e-75
BraPME37	BraPME37	Bra009265	LF	A10	14596052	14597700	365	5	39593.5	7.0972	type II A	No	segmental	Pectinesterase	PF01095.14	1.9e-57
BraPME38	BraPME38	Bra009264	LF	A10	14599008	14600955	337	6	37314.2	8.4252	type II A	No	tandem	Pectinesterase	PF01095.14	1.4e-62
BraPME39	BraPME39	Bra038160	-	Scaffold000140	207519	209914	361	5	40786.6	9.8212	type II A	No	dispersed	Pectinesterase	PF01095.14	1.3e-53
BraPME40	BraPME40	Bra040532	MF1	Scaffold000215	47532	49163	343	2	37374.3	7.8828	type II B	No	segmental	Pectinesterase	PF01095.14	1.7e-130
BraPME41	BraPME41	Bra040562	MF2	Scaffold000218	34342	35292	287	2	31389.8	9.2025	type II B	No	dispersed	Pectinesterase	PF01095.14	1.2e-119
BraPME42	BraPME42	Bra040910	-	Scaffold000306	21869	23073	295	4	32692.1	8.6416	type II A	No	dispersed	Pectinesterase	PF01095.14	1.3e-62

## Sheet: Table S5
Table S5. Identification of homologous PG and PME genes between Arabidopsis thaliana and three sub-genomes in Brassica rapa.
	tPCK Chr	Block	A. thaliana		B. rapa
				Group	LF	MF1	MF2
PG gene family	tPCK1	A	AT1G02460	Class A	Bra033328		Bra032600
	tPCK1	A	AT1G02790	Class A	Bra033347	Bra030510	Bra032585
	tPCK1	A	AT1G05650	Class A	Bra015446	Bra030619
			AT1G05660	Class A
	tPCK1	A	AT1G10640	Class A	Bra019912	Bra018429	Bra031724
	tPCK1	A	AT1G17150	Class A	Bra025997
	tPCK1	B	AT1G23460	Class A	Bra024602	Bra016345	Bra012375
	tPCK1	C	AT1G43080	Class A
			AT1G43090	Class A
			AT1G43100	Class A
	tPCK1	C	AT1G48100	Class A	Bra018707
	tPCK7	D	AT1G56710	Class A			Bra027926
	tPCK7	D	AT1G60590	Class A			Bra027148
	tPCK6	E	AT1G65570	Class A	Bra004119
	tPCK6	E	AT1G70500	Class A	Bra016213
	tPCK6	E	AT1G78400	Class A	Bra035034
	tPCK6	E	AT1G80140	Class A		Bra008493
	tPCK6	E	AT1G80170	Class A			Bra003555
	tPCK2	H	AT2G15450	Class A
			AT2G15460	Class A
			AT2G15470	Class A
	tPCK3	I	AT2G26620	Class A
	tPCK3	J	AT2G33160	Class A		Bra021830	Bra022928
	tPCK3	J	AT2G40310	Class A		Bra017014	Bra000183
	tPCK3	J	AT2G41850	Class A	Bra004655	Bra016912 Bra016911
	tPCK3	J	AT2G43860	Class A		Bra037680 Bra037679 Bra037678 Bra037677 Bra037676	Bra000331 Bra000332
			AT2G43870	Class A
	tPCK3	J	AT2G43880	Class A	Bra004789 Bra004790 Bra004791
			AT2G43890	Class A
	tPCK2	F	AT3G07820	Class A	Bra029683 Bra029682	Bra040035 Bra040034 Bra040032	Bra001268 Bra001269 Bra001270
			AT3G07830	Class A
			AT3G07840	Class A
			AT3G07850	Class A
	tPCK2	F	AT3G07970	Class A	Bra029690		Bra001279
	tPCK2	F	AT3G14040	Class A
	tPCK2	F	AT3G15720	Class A	Bra027210 Bra027211		Bra001605
	tPCK7	L	AT3G26610	Class A	Bra025216
	tPCK6	N	AT3G57510	Class A	Bra007332	Bra014620	Bra003286
	tPCK6	N	AT3G59850	Class A	Bra007483
	tPCK5	O	AT4G01890	Class A		Bra000911
	tPCK4	T	AT4G13760	Class A
	tPCK4	U	AT4G18180	Class A		Bra012613
	tPCK4	U	AT4G32370	Class A	Bra011341		Bra040077
			AT4G32375	Class A
			AT4G32380	Class A
	tPCK4	U	AT4G35670	Class A
	tPCK5	R	AT5G14650	Class A	Bra008748
	tPCK5	R	AT5G17200	Class A	Bra008572		Bra023600
	tPCK7	Q	AT5G27530	Class A
	tPCK4	S	AT5G39910	Class A	Bra025631
	tPCK7	V	AT5G44830	Class A	Bra025103
			AT5G44840	Class A
	tPCK7	Wa	AT5G48140	Class A	Bra037431	Bra020716
	-	-	-	Class A		Bra000645
	-	-	-	Class A		Bra010872 Bra010873
	-	-	-	Class A		Bra014753
	-	-	-	Class A	Bra025099
	-	-	-	Class A	Bra004111
	-	-	-	Class A	Bra015210
	tPCK1	A	AT1G19170	Class B		Bra016521
	tPCK3	I	AT2G23900	Class B		Bra032138
	tPCK2	F	AT3G06770	Class B			Bra001215
	tPCK2	F	AT3G16850	Class B	Bra022182		Bra001642
	tPCK6	M	AT3G42950	Class B
	tPCK6	M	AT3G48950	Class B	Bra018023
	tPCK6	N	AT3G61490	Class B	Bra007626
	tPCK6	N	AT3G62110	Class B	Bra007662		Bra003485
	tPCK4	U	AT4G23500	Class B	Bra013697	Bra019299
	tPCK4	U	AT4G23820	Class B	Bra013734	Bra019264
	tPCK4	U	AT4G33440	Class B	Bra011440	Bra037005
	tPCK4	S	AT5G41870	Class B		Bra028511
	tPCK7	Wa	AT5G49215	Class B	Bra037429	Bra020656
	-	-	-	Class B	Bra039462
	-	-	-	Class B	Bra018004
	-	-	-	Class B	Bra007609
	tPCK6	N	AT3G57790	Class C
	-	-	-	Class C		Bra035299
PME gene family	tPCK1	A	AT1G02810	Type I		Bra030511
	tPCK1	A	AT1G11580	Type I			Bra031771
			AT1G11590	Type I
	tPCK1	B	AT1G23200	Type I	Bra024569
	tPCK1	C	AT1G53830	Type I	Bra039694		Bra040562 Bra040563
			AT1G53840	Type I
	tPCK3	I	AT2G26440	Type I			Bra000540 Bra000541
			AT2G26450	Type I
	tPCK3	J	AT2G43050	Type I	Bra004739	Bra037739
	tPCK3	J	AT2G45220	Type I	Bra004892	Bra040320	Bra000382
	tPCK3	J	AT2G47030	Type I	Bra004481	Bra040474	Bra000438
			AT2G47040	Type I
	tPCK3	J	AT2G47550	Type I	Bra004447	Bra021403
	tPCK2	F	AT3G05610	Type I	Bra039419 Bra039420 Bra039421	Bra040532	Bra001157
			AT3G05620	Type I
	tPCK2	F	AT3G06830	Type I	Bra029607	Bra040293	Bra001219
	tPCK2	F	AT3G14300	Type I	Bra027350	Bra021549 Bra021548 Bra021547	Bra001546 Bra001547
			AT3G14310	Type I
	tPCK7	L	AT3G27980	Type I
	tPCK6	M	AT3G43270	Type I
	tPCK6	M	AT3G47400	Type I	Bra018152	Bra033792
	tPCK6	M	AT3G49220	Type I	Bra018000	Bra029943	Bra019584
	tPCK6	N	AT3G59010	Type I	Bra007425	Bra014550
	tPCK6	N	AT3G60730	Type I	Bra007554
	tPCK6	N	AT3G62170	Type I	Bra007665 Bra007666	Bra014410	Bra003491
	tPCK5	O	AT4G00190	Type I
	tPCK5	O	AT4G02300	Type I
	tPCK5	O	AT4G02320	Type I	Bra036278 Bra036279 Bra036280
			AT4G02330	Type I
	tPCK5	O	AT4G03930	Type I		Bra000780
	tPCK4	T	AT4G15980	Type I			Bra038049
	tPCK4	U	AT4G33220	Type I	Bra011428	Bra037013	Bra034553
			AT4G33230	Type I
	tPCK5	R	AT5G04960	Type I	Bra009406	Bra005832 Bra005833
			AT5G04970	Type I
	tPCK5	R	AT5G09760	Type I	Bra009400 Bra009401	Bra006031	Bra028617 Bra028619
	tPCK5	R	AT5G20860	Type I			Bra020131
	tPCK7	Q	AT5G27870	Type I	Bra009938
	tPCK7	Wa	AT5G49180	Type I		Bra020658
	tPCK5	Wb	AT5G51490	Type I	Bra028257 Bra028256	Bra029170	Bra022552
			AT5G51500	Type I
	tPCK5	Wb	AT5G53370	Type I	Bra003062		Bra022648
	tPCK7	X	AT5G64640	Type I	Bra024317		Bra037786
	-	-	-	Type I	Bra033348
	-	-	-	Type I	Bra002149
	-	-	-	Type I			Bra034569
	tPCK2	F	AT3G10710	Type I		Bra034140 Bra034139	Bra001375
			AT3G10720	Type II B
	tPCK1	A	AT1G11370	Type II B		Bra016838
	tPCK1	C	AT1G44980	Type II B
	tPCK7	L	AT3G42160	Type II B
	-	-	-	Type II B	Bra013692
	-	-	-	Type II B			Bra020848
	tPCK1	A	AT1G05310	Type II A	Bra015416		Bra032469
	tPCK6	E	AT1G69940	Type II A
	tPCK2	H	AT2G19150	Type II A
	tPCK3	I	AT2G21610	Type II A	Bra031204	Bra030289
	tPCK3	J	AT2G36700	Type II A	Bra005252
			AT2G36710	Type II A
	tPCK3	J	AT2G47280	Type II A
	tPCK2	F	AT3G17060	Type II A	Bra022194	Bra021217	Bra001652
	tPCK2	F	AT3G24130	Type II A		Bra028358	Bra001928
	tPCK7	L	AT3G29090	Type II A	Bra025376	Bra033083	Bra036219
	tPCK5	R	AT5G07410	Type II A	Bra009264 Bra009265	Bra005934	Bra028699 Bra028698
			AT5G07420	Type II A
			AT5G07430	Type II A
	tPCK5	R	AT5G18990	Type II A
	tPCK5	R	AT5G19730	Type II A	Bra002257		Bra020099
	tPCK7	Q	AT5G26810	Type II A	Bra009921		Bra036610
	tPCK7	V	AT5G47500	Type II A	Bra024939	Bra022135
	tPCK5	Wb	AT5G55590	Type II A	Bra002891		Bra035579
	tPCK7	X	AT5G61680	Type II A	Bra012932
	-	-	-	Type II A			Bra020059
	-	-	-	Type II A	Bra005248
	-	-	-	Type II A			Bra027892
Note: tPCK Chr: Chromosome of translocation Proto-Calepineae Karyotype, ancestral genome of Brassica species, CCB: conserved collinear block, LF: the least fractionated blocks of B. rapa, MF1: the medium fractionated blocks of B. rapa, MF2: the most fractionated blocks of B. rapa.

## Sheet: Table S6
Table S6. Pairwise comparison of Ka and Ks values about PG and PME genes between Arabidopsis thaliana and Brassica rapa.
	Syntenic gene pairs		Method	Ka	Ks	Ka/Ks	P-Value(Fisher)	Divergence-Time
PG gene family	Bra033328	AT1G02460	NG	0.0575278	0.398716	0.144283	9.55095e-33	13.2905
	Bra032600	AT1G02460	NG	0.047549	0.406182	0.117063	4.93851e-37	13.5394
	Bra032585	AT1G02790	NG	0.106054	0.468632	0.226306	7.82367e-22	15.6211
	Bra030510	AT1G02790	NG	0.0962695	0.531739	0.181046	1.40511e-28	17.7246
	Bra033347	AT1G02790	NG	0.11827	0.538911	0.219461	3.50944e-24	17.9637
	Bra015446	AT1G05650	NG	0.09095	0.415709	0.218783	1.84613e-20	13.857
	Bra030619	AT1G05650	NG	0.0756163	0.449754	0.168128	1.61324e-26	14.9918
	Bra015446	AT1G05660	NG	0.0975375	0.350925	0.277944	3.79892e-14	11.6975
	Bra030619	AT1G05660	NG	0.0702239	0.376168	0.186683	2.51515e-21	12.5389
	Bra018429	AT1G10640	NG	0.0644556	0.359231	0.179427	2.35991e-27	11.9744
	Bra019912	AT1G10640	NG	0.0550385	0.382103	0.144041	2.17444e-33	12.7368
	Bra031724	AT1G10640	NG	0.0572064	0.399584	0.143165	1.81289e-33	13.3195
	Bra025997	AT1G17150	NG	0.241746	0.953002	0.253668	1.50126e-21	31.7667
	Bra016521	AT1G19170	NG	0.0489597	0.696579	0.0702859	1.2798e-69	23.2193
	Bra024602	AT1G23460	NG	0.0479809	0.332134	0.144463	5.18954e-25	11.0711
	Bra016345	AT1G23460	NG	0.0523804	0.34816	0.150449	4.40326e-27	11.6053
	Bra012375	AT1G23460	NG	0.0560182	0.399697	0.140151	2.53138e-29	13.3232
	Bra027926	AT1G56710	NG	0.0960993	0.487612	0.197082	4.15593e-26	16.2537
	Bra027148	AT1G60590	NG	0.0511793	0.339866	0.150587	3.56485e-30	11.3289
	Bra004119	AT1G65570	NG	0.0819646	0.439589	0.186457	1.82239e-23	14.653
	Bra016213	AT1G70500	NG	0.0872101	0.375124	0.232483	1.54886e-20	12.5041
	Bra035034	AT1G78400	NG	0.165225	0.5334	0.309759	1.00661e-15	17.78
	Bra008493	AT1G80140	NG	0.108811	0.35976	0.302453	4.65045e-11	11.992
	Bra003555	AT1G80170	NG	0.0724696	0.370845	0.195418	1.11316e-22	12.3615
	Bra032138	AT2G23900	NG	0.0425101	0.419088	0.101435	2.99421e-39	13.9696
	Bra021830	AT2G33160	NG	0.14857	0.489034	0.303802	1.85162e-15	16.3011
	Bra022928	AT2G33160	NG	0.110396	0.615652	0.179315	1.96614e-30	20.5217
	Bra000183	AT2G40310	NG	0.101668	0.666006	0.152654	2.34568e-34	22.2002
	Bra017014	AT2G40310	NG	0.138914	0.673733	0.206185	2.41406e-24	22.4578
	Bra004655	AT2G41850	NG	0.0922162	0.324342	0.284318	1.85014e-13	10.8114
	Bra016911	AT2G41850	NG	0.0896952	0.364761	0.245901	8.59575e-18	12.1587
	Bra037680	AT2G43860	NG	0.112178	0.357914	0.31342	2.48524e-12	11.9305
	Bra037679	AT2G43860	NG	0.114996	0.400252	0.287308	2.61671e-12	13.3417
	Bra000331	AT2G43860	NG	0.092447	0.417799	0.221272	1.14214e-19	13.9266
	Bra037678	AT2G43860	NG	0.354916	1.33638	0.26558	3.24017e-23	44.546
	Bra000332	AT2G43860	NG	0.348262	1.37164	0.253901	1.0356e-24	45.7213
	Bra037678	AT2G43870	NG	0.0515194	0.413458	0.124606	4.57077e-29	13.7819
	Bra000332	AT2G43870	NG	0.0279346	0.445786	0.0626638	2.84277e-41	14.8595
	Bra000331	AT2G43870	NG	0.483777	0.593871	0.814617	0.107649	19.7957
	Bra037677	AT2G43870	NG	0.449152	1.3495	0.332828	1.60336e-15	44.9833
	Bra004790	AT2G43880	NG	0.0992048	0.369711	0.268331	4.13259e-14	12.3237
	Bra004789	AT2G43880	NG	0.0787354	0.393293	0.200195	3.02392e-19	13.1098
	Bra004791	AT2G43890	NG	0.0400252	0.327807	0.1221	6.27689e-26	10.9269
	Bra001215	AT3G06770	NG	0.0871346	0.438676	0.198631	1.37709e-21	14.6225
	Bra040032	AT3G07820	NG	0.0506145	0.348299	0.145319	1.66727e-23	11.61
	Bra001268	AT3G07820	NG	0.0701643	0.404428	0.17349	1.21002e-22	13.4809
	Bra040034	AT3G07820	NG	0.152411	0.544951	0.279678	1.22317e-17	18.165
	Bra001269	AT3G07820	NG	0.141043	0.576345	0.244719	7.26762e-21	19.2115
	Bra001270	AT3G07820	NG	0.522322	0.714453	0.73108	0.0221743	23.8151
	Bra040034	AT3G07830	NG	0.156842	0.484108	0.323982	3.84847e-14	16.1369
	Bra040035	AT3G07830	NG	0.156842	0.484108	0.323982	3.84847e-14	16.1369
	Bra040032	AT3G07830	NG	0.129137	0.505676	0.255374	8.46436e-19	16.8559
	Bra029683	AT3G07830	NG	0.496054	1.08748	0.45615	4.8095e-09	36.2493
	Bra040034	AT3G07840	NG	0.11131	0.421835	0.263871	1.72176e-16	14.0612
	Bra040035	AT3G07840	NG	0.11131	0.421835	0.263871	1.72176e-16	14.0612
	Bra040032	AT3G07840	NG	0.116285	0.472122	0.246304	6.0815e-19	15.7374
	Bra029683	AT3G07840	NG	0.481105	0.939405	0.512138	2.90093e-07	31.3135
	Bra029682	AT3G07850	NG	0.136796	0.410335	0.333376	6.87278e-14	13.6778
	Bra001270	AT3G07850	NG	0.160313	0.416301	0.385088	9.11481e-11	13.8767
	Bra029683	AT3G07850	NG	0.244282	0.444459	0.549617	1.02582e-05	14.8153
	Bra040034	AT3G07850	NG	0.455042	1.21645	0.374075	4.23039e-14	40.5483
	Bra040035	AT3G07850	NG	0.455042	1.21645	0.374075	4.23039e-14	40.5483
	Bra001269	AT3G07850	NG	0.434788	1.40927	0.30852	4.38834e-19	46.9757
	Bra029690	AT3G07970	NG	0.0726337	0.293222	0.247709	1.944e-14	9.77407
	Bra001279	AT3G07970	NG	0.106284	0.308181	0.344876	1.33778e-10	10.2727
	Bra027210	AT3G15720	NG	0.10355	0.379994	0.272503	8.51208e-17	12.6665
	Bra001642	AT3G16850	NG	0.0782589	0.445653	0.175605	1.376e-28	14.8551
	Bra022182	AT3G16850	NG	0.0694679	0.457301	0.151909	6.0782e-33	15.2434
	Bra018023	AT3G48950	NG	0.0758885	0.503599	0.150692	4.96651e-35	16.7866
	Bra007332	AT3G57510	NG	0.0754693	0.365059	0.206732	4.87687e-20	12.1686
	Bra003286	AT3G57510	NG	0.0716469	0.378734	0.189175	1.7211e-22	12.6245
	Bra014620	AT3G57510	NG	0.233615	0.584094	0.399961	8.45217e-10	19.4698
	Bra007483	AT3G59850	NG	0.0482964	0.442449	0.109157	2.16703e-33	14.7483
	Bra003485	AT3G62110	NG	0.0390715	0.386835	0.101003	1.45475e-35	12.8945
	Bra007662	AT3G62110	NG	0.04314	0.45147	0.0955545	6.89477e-41	15.049
	Bra000911	AT4G01890	NG	0.106459	0.416004	0.255908	7.70847e-20	13.8668
	Bra012613	AT4G18180	NG	0.0659916	0.319828	0.206335	2.12225e-18	10.6609
	Bra013697	AT4G23500	NG	0.0372034	0.448864	0.0828836	3.67121e-47	14.9621
	Bra019299	AT4G23500	NG	0.0317002	0.477166	0.0664344	6.95333e-54	15.9055
	Bra019264	AT4G23820	NG	0.0520876	0.434237	0.119952	5.37838e-35	14.4746
	Bra013734	AT4G23820	NG	0.0488867	0.50632	0.0965529	1.04659e-43	16.8773
	Bra011341	AT4G32370	NG	0.187194	0.53174	0.352041	9.46575e-11	17.7247
	Bra008748	AT5G14650	NG	0.0475616	0.278564	0.170738	1.44207e-19	9.28547
	Bra028511	AT5G41870	NG	0.058367	0.527868	0.110571	1.19539e-43	17.5956
	Bra025103	AT5G44840	NG	0.14633	0.568774	0.257273	8.61334e-19	18.9591
	Bra020716	AT5G48140	NG	0.133489	0.557676	0.239366	8.08582e-21	18.5892
	Bra020656	AT5G49215	NG	0.071499	0.434962	0.16438	2.93993e-29	14.4987
	Bra037429	AT5G49215	NG	0.0667542	0.464693	0.143652	2.37189e-33	15.4898
PME gene family	Bra030511	AT1G02810	NG	0.0372978	0.54656	0.0682409	2.89752e-69	18.2187
	Bra015416	AT1G05310	NG	0.0784163	0.635096	0.123471	9.89968e-27	21.1699
	Bra032469	AT1G05310	NG	0.0641186	0.674388	0.0950768	8.0117e-45	22.4796
	Bra031771	AT1G11580	NG	0.0505138	0.566147	0.0892239	9.48538e-49	18.8716
	Bra024569	AT1G23200	NG	0.0919073	0.40504	0.226909	2.69968e-25	13.5013
	Bra040563	AT1G53830	NG	0.0610346	0.517426	0.117958	2.55136e-51	17.2475
	Bra039694	AT1G53830	NG	0.061221	0.586724	0.104344	0.715851	19.5575
	Bra040562	AT1G53840	NG	0.0577992	0.723873	0.0798472	4.32669e-39	24.1291
	Bra039694	AT1G53840	NG	0.0719709	0.871819	0.0825527	3.16731e-84	29.0606
	Bra031204	AT2G21610	NG	0.0564829	0.359132	0.157276	4.70199e-19	11.9711
	Bra000540	AT2G26440	NG	0.0790542	0.516515	0.153053	1.13588e-41	17.2172
	Bra000541	AT2G26450	NG	0.0663924	0.583375	0.113807	7.02101e-58	19.4458
	Bra005252	AT2G36700	NG	0.284851	1.115	0.255473	9.78215e-21	37.1667
	Bra005252	AT2G36710	NG	0.0807235	0.48329	0.167029	5.92329e-27	16.1097
	Bra037739	AT2G43050	NG	0.0932576	0.410605	0.227122	3.8361e-25	13.6868
	Bra004739	AT2G43050	NG	0.0869958	0.445284	0.195372	1.60606e-28	14.8428
	Bra004892	AT2G45220	NG	0.0439547	0.436791	0.100631	4.94633e-44	14.5597
	Bra040320	AT2G45220	NG	0.0736791	0.463764	0.158872	8.15354e-36	15.4588
	Bra000382	AT2G45220	NG	0.0403214	0.521964	0.0772494	2.25693e-57	17.3988
	Bra040474	AT2G47030	NG	0.108158	0.448475	0.241169	1.91992e-27	14.9492
	Bra000438	AT2G47030	NG	0.0802192	0.460784	0.174093	5.26477e-37	15.3595
	Bra004481	AT2G47030	NG	0.0875004	0.493279	0.177385	3.93796e-38	16.4426
	Bra040474	AT2G47040	NG	0.0814754	0.384027	0.21216	2.30621e-28	12.8009
	Bra004481	AT2G47040	NG	0.0733943	0.42359	0.173267	1.82618e-35	14.1197
	Bra000438	AT2G47040	NG	0.0661376	0.430255	0.153717	3.50248e-39	14.3418
	Bra004447	AT2G47550	NG	0.0643185	0.507003	0.12686	7.05594e-48	16.9001
	Bra021403	AT2G47550	NG	0.0638227	0.534284	0.119455	2.89799e-51	17.8095
	Bra001157	AT3G05610	NG	0.122212	0.510546	0.239375	1.84983e-19	17.0182
	Bra039421	AT3G05610	NG	0.0650092	0.555894	0.116945	3.01389e-56	18.5298
	Bra040532	AT3G05610	NG	0.0640485	0.680837	0.0940732	2.57196e-41	22.6946
	Bra039419	AT3G05620	NG	0.05408	0.553257	0.0977484	6.5655e-55	18.4419
	Bra001157	AT3G05620	NG	0.679496	0.73351	0.926363	0.564753	24.4503
	Bra029607	AT3G06830	NG	0.0969772	0.559523	0.173321	1.01446e-40	18.6508
	Bra040293	AT3G06830	NG	0.121571	0.720173	0.168807	1.71074e-46	24.0058
	Bra001219	AT3G06830	NG	0.175321	0.74107	0.236578	1.60425e-34	24.7023
	Bra034139	AT3G10710	NG	0.071894	0.478979	0.150098	1.53458e-40	15.966
	Bra001375	AT3G10710	NG	0.0730524	0.479066	0.152489	2.2054e-40	15.9689
	Bra001375	AT3G10720	NG	0.0507911	0.428948	0.118409	0.346963	14.2983
	Bra034140	AT3G10720	NG	0.0377617	0.49583	0.0761585	1.93426e-28	16.5277
	Bra027350	AT3G14300	NG	0.525772	0.538784	0.97585	0.802266	17.9595
	Bra021547	AT3G14300	NG	0.495702	0.606101	0.817854	0.105552	20.2034
	Bra001546	AT3G14300	NG	0.221286	0.848253	0.260873	2.9472e-34	28.2751
	Bra001547	AT3G14310	NG	0.0604048	0.523034	0.115489	2.18979e-54	17.4345
	Bra027350	AT3G14310	NG	0.0373137	0.529562	0.0704615	2.23697e-69	17.6521
	Bra021548	AT3G14310	NG	0.0536657	0.535003	0.100309	4.49156e-59	17.8334
	Bra021549	AT3G14310	NG	0.0509064	0.544995	0.0934071	1.51769e-62	18.1665
	Bra001652	AT3G17060	NG	0.038185	0.360724	0.105856	7.33831e-26	12.0241
	Bra022194	AT3G17060	NG	0.0378097	0.442277	0.0854888	1.64823e-32	14.7426
	Bra021217	AT3G17060	NG	0.128231	0.51893	0.247106	6.20916e-08	17.2977
	Bra028358	AT3G24130	NG	0.122718	0.564612	0.21735	1.76673e-20	18.8204
	Bra001928	AT3G24130	NG	0.137074	0.619395	0.221304	1.16138e-20	20.6465
	Bra025376	AT3G29090	NG	0.0332732	0.539815	0.0616382	5.92035e-40	17.9938
	Bra036219	AT3G29090	NG	0.076646	0.589772	0.129959	1.94507e-29	19.6591
	Bra033083	AT3G29090	NG	0.0355646	0.630748	0.0563848	7.83018e-45	21.0249
	Bra033792	AT3G47400	NG	0.0595858	0.507026	0.11752	1.9845e-52	16.9009
	Bra019584	AT3G49220	NG	0.0588767	0.651623	0.0903539	1.06818e-55	21.7208
	Bra029943	AT3G49220	NG	0.0731179	0.658699	0.111004	1.05982e-64	21.9566
	Bra018000	AT3G49220	NG	0.0564733	0.676027	0.083537	3.1655e-62	22.5342
	Bra007425	AT3G59010	NG	0.0666611	0.425745	0.156575	1.5316e-34	14.1915
	Bra014550	AT3G59010	NG	0.0462012	0.434399	0.106356	7.42684e-32	14.48
	Bra007554	AT3G60730	NG	0.0839875	0.47079	0.178397	3.20595e-33	15.693
	Bra014410	AT3G62170	NG	0.0837502	0.382501	0.218954	2.54278e-26	12.75
	Bra003491	AT3G62170	NG	0.0770782	0.408103	0.18887	1.55659e-32	13.6034
	Bra007665	AT3G62170	NG	0.0958281	0.416107	0.230297	4.27603e-26	13.8702
	Bra036280	AT4G02320	NG	0.264449	0.376601	0.702201	0.00553036	12.5534
	Bra036278	AT4G02320	NG	0.518866	0.640975	0.809496	0.0679841	21.3658
	Bra036278	AT4G02330	NG	0.0508102	0.616916	0.0823617	9.02932e-68	20.5639
	Bra000780	AT4G03930	NG	0.449865	1.49047	0.301829	1.30142e-15	49.6823
	Bra038049	AT4G15980	NG	0.131025	0.689081	0.190145	1.70765e-50	22.9694
	Bra034553	AT4G33220	NG	0.0614636	0.466495	0.131756	8.55945e-39	15.5498
	Bra011428	AT4G33220	NG	0.0752204	0.515135	0.146021	3.30126e-39	17.1712
	Bra037013	AT4G33230	NG	0.0957988	0.507804	0.188653	2.0789e-37	16.9268
	Bra005832	AT5G04960	NG	0.0911	0.561462	0.162255	1.63289e-42	18.7154
	Bra005833	AT5G04960	NG	0.464528	1.53138	0.30334	1.7439e-23	51.046
	Bra009406	AT5G04970	NG	0.0669171	0.444419	0.150572	2.28053e-44	14.814
	Bra005833	AT5G04970	NG	0.0492171	0.461445	0.106659	4.12077e-52	15.3815
	Bra028699	AT5G07410	NG	0.0988571	0.304853	0.324278	9.60968e-10	10.1618
	Bra009265	AT5G07410	NG	0.0834561	0.339821	0.245589	1.58054e-14	11.3274
	Bra009264	AT5G07420	NG	0.100294	0.473986	0.211597	5.76281e-19	15.7995
	Bra005934	AT5G07420	NG	0.141151	0.737539	0.191381	1.56462e-28	24.5846
	Bra028698	AT5G07420	NG	0.142531	0.739679	0.192693	2.09199e-28	24.656
	Bra009265	AT5G07420	NG	0.237896	1.14076	0.208541	4.18233e-29	38.0253
	Bra028699	AT5G07420	NG	0.236094	1.2365	0.190937	4.88749e-32	41.2167
	Bra009401	AT5G09760	NG	0.073635	0.424113	0.173621	1.30756e-32	14.1371
	Bra009400	AT5G09760	NG	0.102128	0.478488	0.21344	1.16636e-29	15.9496
	Bra028617	AT5G09760	NG	0.0860008	0.478905	0.179578	5.57912e-35	15.9635
	Bra006031	AT5G09760	NG	0.0663033	0.502165	0.132035	1.22893e-44	16.7388
	Bra028698	AT5G19730	NG	0.53421	1.3641	0.391622	1.56783e-10	45.47
	Bra009921	AT5G26810	NG	0.139664	0.391163	0.357048	2.45639e-08	13.0388
	Bra009938	AT5G27870	NG	0.144553	0.558902	0.258638	5.57683e-32	18.6301
	Bra024939	AT5G47500	NG	0.0318146	0.381062	0.0834892	4.62086e-31	12.7021
	Bra022135	AT5G47500	NG	0.0312143	0.489611	0.0637532	1.43592e-40	16.3204
	Bra020658	AT5G49180	NG	0.17357	0.650362	0.266883	7.93097e-29	21.6787
	Bra028257	AT5G51490	NG	0.0955572	0.440769	0.216797	4.01396e-28	14.6923
	Bra028256	AT5G51490	NG	0.0881141	0.525372	0.167717	2.56764e-39	17.5124
	Bra029170	AT5G51490	NG	0.0935277	0.536102	0.174459	3.11668e-37	17.8701
	Bra022648	AT5G53370	NG	0.0677621	0.547451	0.123777	1.09769e-52	18.2484
	Bra003062	AT5G53370	NG	0.0505387	0.594641	0.0849903	2.19153e-52	19.8214
	Bra002891	AT5G55590	NG	0.132038	0.547394	0.241211	4.24407e-20	18.2465
	Bra012932	AT5G61680	NG	0.0546737	0.411016	0.133021	3.27097e-21	13.7005
	Bra024317	AT5G64640	NG	0.049196	0.473192	0.103966	6.70126e-23	15.7731
	Bra037786	AT5G64640	NG	0.0436003	0.492224	0.0885782	1.97257e-25	16.4075

## Sheet: Table S7
Table S7. Assessment of synteny about the PME type II B genes between Arabidopsis thaliana and Brassica rapa by CoGE.
Accession No.	Compare Genomes (CoGe) link
AT1G53830	https://genomevolution.org/r/dayj
AT3G05610	https://genomevolution.org/r/dayn
AT3G14300	https://genomevolution.org/r/days
AT3G59010	https://genomevolution.org/r/dayu
AT4G03930	https://genomevolution.org/r/dayx
AT5G64640	https://genomevolution.org/r/daz1
AT3G10720	https://genomevolution.org/r/daz4
AT1G11370	https://genomevolution.org/r/daz7

## Sheet: Table S8
Table S8: Information of PME genes in Carica papaya, Populus trichocarpa, Vitis vinifera, Amborella trichopoda, Selaginella moellendorffii and Physcomitrella patens.
Species	Gene	Protein	Locus	Chromosome no.	Genome location Star	Genome location End	Protein length (aa)	Exon number	Group	Duplications	At ortholog locus
Carica papaya	CpaproPME01	CpaproPME01	evm.TU.contig_25723.2	contig_25723	11903	14189	491	2	type I	dispersed	AT1G23200.1
	CpaproPME02	CpaproPME02	evm.model.supercontig_3.77	supercontig_3	577134	579529	604	3	type I	dispersed	AT3G49220.1
	CpaproPME03	CpaproPME03	evm.model.supercontig_3.309	supercontig_3	2146535	2148098	486	2	type I	tandem	AT5G51490.1
	CpaproPME04	CpaproPME04	evm.model.supercontig_3.310	supercontig_3	2151140	2153319	520	2	type I	tandem	AT2G45220.1
	CpaproPME05	CpaproPME05	evm.model.supercontig_25.193	supercontig_25	2032667	2035587	588	2	type I	tandem	AT1G53840.1
	CpaproPME06	CpaproPME06	evm.model.supercontig_25.194	supercontig_25	2036516	2039214	569	2	type I	tandem	AT3G14310.1
	CpaproPME07	CpaproPME07	evm.model.supercontig_33.137	supercontig_33	1364039	1367496	572	3	type I	dispersed	AT3G10720.2
	CpaproPME08	CpaproPME08	evm.model.supercontig_33.138	supercontig_33	1370062	1372837	572	2	type I	dispersed	AT5G04960.1
	CpaproPME09	CpaproPME09	evm.model.supercontig_41.94	supercontig_41	1977645	1979419	562	2	type I	dispersed	AT2G47040.1
	CpaproPME10	CpaproPME10	evm.model.supercontig_42.121	supercontig_42	1082007	1084721	557	2	type I	dispersed	AT5G09760.1
	CpaproPME11	CpaproPME11	evm.model.supercontig_48.111	supercontig_48	656886	658869	634	2	type I	dispersed	AT5G27870.1
	CpaproPME12	CpaproPME12	evm.model.supercontig_48.113	supercontig_48	663590	665447	548	2	type I	segmental	AT3G05620.1
	CpaproPME13	CpaproPME13	evm.model.supercontig_50.162	supercontig_50	1543021	1544801	567	2	type I	dispersed	AT5G49180.1
	CpaproPME14	CpaproPME14	evm.model.supercontig_82.46	supercontig_82	671924	673967	614	3	type I	dispersed	AT4G33230.1
	CpaproPME15	CpaproPME15	evm.model.supercontig_145.12	supercontig_145	291662	294631	517	2	type I	proximal	AT2G45220.1
	CpaproPME16	CpaproPME16	evm.model.supercontig_145.14	supercontig_145	329640	332645	487	3	type I	proximal	AT3G60730.1
	CpaproPME17	CpaproPME17	evm.model.supercontig_146.24	supercontig_146	107804	109595	560	2	type I	dispersed	AT5G49180.1
	CpaproPME18	CpaproPME18	evm.model.supercontig_1461.3	supercontig_1461	12419	14522	522	3	type I	dispersed	AT3G14310.1
	CpaproPME19	CpaproPME19	evm.model.supercontig_151.18	supercontig_151	156501	158345	564	2	type I	tandem	AT4G02330.1
	CpaproPME20	CpaproPME20	evm.model.supercontig_151.19	supercontig_151	163817	167480	560	3	type I	segmental	AT4G02320.1
	CpaproPME21	CpaproPME21	evm.model.supercontig_198.15	supercontig_198	71537	73484	558	2	type I	dispersed	AT1G11580.1
	CpaproPME22	CpaproPME22	evm.model.supercontig_344.2	supercontig_344	10931	13631	537	3	type I	dispersed	AT4G33220.1
	CpaproPME23	CpaproPME23	evm.model.supercontig_344.3	supercontig_344	91086	92444	422	2	type I	dispersed	AT5G20860.1
	CpaPME01	CpaPME01	evm.model.supercontig_3.25	supercontig_3	174956	176650	372	4	type II A	tandem	AT1G69940.1
	CpaPME02	CpaPME02	evm.model.supercontig_3.26	supercontig_3	178084	179516	370	4	type II A	tandem	AT1G69940.1
	CpaPME03	CpaPME03	evm.model.supercontig_3.28	supercontig_3	182004	183449	372	4	type II A	tandem	AT1G69940.1
	CpaPME04	CpaPME04	evm.model.supercontig_3.29	supercontig_3	184381	185862	276	5	type II A	tandem	AT5G07430.1
	CpaPME05	CpaPME05	evm.model.supercontig_5.133	supercontig_5	983990	985885	421	5	type II A	dispersed	AT2G36710.1
	CpaPME06	CpaPME06	evm.model.supercontig_8.283	supercontig_8	2017998	2019298	345	4	type II A	dispersed	AT1G05310.1
	CpaPME07	CpaPME07	evm.model.supercontig_12.174	supercontig_12	1563645	1565482	362	5	type II A	dispersed	AT5G55590.1
	CpaPME08	CpaPME08	evm.model.supercontig_14.109	supercontig_14	1349185	1352712	318	6	type II A	dispersed	AT3G29090.1
	CpaPME09	CpaPME09	evm.model.supercontig_26.307	supercontig_26	1974767	1976287	269	5	type II A	dispersed	AT2G21610.1
	CpaPME10	CpaPME10	evm.model.supercontig_29.158	supercontig_29	1700881	1703829	363	5	type II A	dispersed	AT5G47500.1
	CpaPME11	CpaPME11	evm.model.supercontig_48.169	supercontig_48	981575	983459	278	4	type II A	tandem	AT2G47280.1
	CpaPME12	CpaPME12	evm.model.supercontig_48.170	supercontig_48	985635	987168	343	5	type II A	tandem	AT3G24130.1
	CpaPME13	CpaPME13	evm.model.supercontig_59.133	supercontig_59	1241775	1243928	328	5	type II A	dispersed	AT3G24130.1
	CpaPME14	CpaPME14	evm.model.supercontig_82.68	supercontig_82	1175557	1176758	304	4	type II A	proximal	AT5G61680.1
	CpaPME15	CpaPME15	evm.model.supercontig_82.70	supercontig_82	1195465	1196852	364	4	type II A	proximal	AT5G61680.1
	CpaPME16	CpaPME16	evm.model.supercontig_116.68	supercontig_116	694802	696010	334	2	type II B	tandem	AT4G02330.1
	CpaPME17	CpaPME17	evm.model.supercontig_116.69	supercontig_116	696514	697462	281	2	type II B	tandem	AT3G43270.1
	CpaPME18	CpaPME18	evm.model.supercontig_860.2	supercontig_860	16682	19004	327	5	type II A	dispersed	AT5G19730.1
	CpaPME19	CpaPME19	evm.model.supercontig_145.20	supercontig_145	481238	482675	381	4	type II A	dispersed	AT5G19730.1
	CpaPME20	CpaPME20	evm.model.supercontig_1540.1	supercontig_1540	11083	11811	243	1	type II B	dispersed	AT2G26440.1
	CpaPME21	CpaPME21	evm.model.supercontig_1973.3	supercontig_1973	8628	10064	351	5	type II A	dispersed	AT3G17060.1
Populus trichocarpa	PtrproPME01	PtrproPME01	Potri.001G162400.1	Chr01	13572080	13577414	580	2	type I	segmental	AT3G14310.1
	PtrproPME02	PtrproPME02	Potri.001G162500.1	Chr01	13586467	13588886	624	2	type I	tandem	AT3G14310.1
	PtrproPME03	PtrproPME03	Potri.001G162600.1	Chr01	13596152	13598490	624	2	type I	tandem	AT3G14310.1
	PtrproPME04	PtrproPME04	Potri.001G162700.1	Chr01	13601229	13603989	557	3	type I	segmental	AT1G53840.1
	PtrproPME05	PtrproPME05	Potri.001G209000.1	Chr01	20967497	20969267	560	2	type I	proximal	AT4G33230.1
	PtrproPME06	PtrproPME06	Potri.001G209200.1	Chr01	20986833	20988625	559	2	type I	proximal	AT5G49180.1
	PtrproPME07	PtrproPME07	Potri.002G145500.1	Chr02	10851772	10855069	515	2	type I	segmental	AT2G45220.1
	PtrproPME08	PtrproPME08	Potri.002G202500.1	Chr02	16448852	16453134	559	3	type I	dispersed	AT4G02320.1
	PtrproPME09	PtrproPME09	Potri.002G202600.1	Chr02	16482738	16484667	559	2	type I	segmental	AT1G02810.1
	PtrproPME10	PtrproPME10	Potri.003G001900.1	Chr03	235196	237296	573	2	type I	proximal	AT3G14310.1
	PtrproPME11	PtrproPME11	Potri.003G002100.1	Chr03	253600	255167	495	2	type I	proximal	AT3G14310.1
	PtrproPME12	PtrproPME12	Potri.003G002600.1	Chr03	288842	290811	473	3	type I	proximal	AT3G14310.1
	PtrproPME13	PtrproPME13	Potri.003G002800.1	Chr03	303898	305949	573	2	type I	proximal	AT3G14310.1
	PtrproPME14	PtrproPME14	Potri.003G021300.1	Chr03	2550013	2551810	557	2	type I	proximal	AT4G33230.1
	PtrproPME15	PtrproPME15	Potri.003G021600.1	Chr03	2580276	2582275	561	2	type I	proximal	AT5G27870.1
	PtrproPME16	PtrproPME16	Potri.003G072700.1	Chr03	10154792	10158097	589	2	type I	segmental	AT1G53840.1
	PtrproPME17	PtrproPME17	Potri.003G072800.1	Chr03	10170070	10174363	585	2	type I	segmental	AT3G14310.1
	PtrproPME18	PtrproPME18	Potri.005G022700.1	Chr05	1731890	1733868	539	2	type I	segmental	AT3G05620.1
	PtrproPME19	PtrproPME19	Potri.005G022800.1	Chr05	1735917	1737697	538	4	type I	segmental	AT4G02330.1
	PtrproPME20	PtrproPME20	Potri.005G022900.1	Chr05	1739643	1741480	579	2	type I	segmental	AT3G05610.1
	PtrproPME21	PtrproPME21	Potri.005G061500.1	Chr05	4311640	4315038	577	2	type I	segmental	AT5G09760.1
	PtrproPME22	PtrproPME22	Potri.006G134500.1	Chr06	11092480	11095123	529	3	type I	dispersed	AT4G33220.1
	PtrproPME23	PtrproPME23	Potri.006G134600.1	Chr06	11106077	11108364	542	2	type I	dispersed	AT2G26440.1
	PtrproPME24	PtrproPME24	Potri.006G134700.1	Chr06	11114725	11116923	596	3	type I	dispersed	AT2G26450.1
	PtrproPME25	PtrproPME25	Potri.006G134800.1	Chr06	11122144	11124040	597	2	type I	segmental	AT1G53840.1
	PtrproPME26	PtrproPME26	Potri.006G135100.1	Chr06	11154171	11158389	534	3	type I	dispersed	AT5G20860.1
	PtrproPME27	PtrproPME27	Potri.006G256600.1	Chr06	26097845	26099780	543	2	type I	tandem	AT3G14310.1
	PtrproPME28	PtrproPME28	Potri.006G256700.1	Chr06	26107514	26109613	570	2	type I	tandem	AT3G14310.1
	PtrproPME29	PtrproPME29	Potri.007G107300.1	Chr07	13110889	13114202	594	2	type I	segmental	AT5G09760.1
	PtrproPME30	PtrproPME30	Potri.008G011100.1	Chr08	613426	617736	587	3	type I	segmental	AT3G10720.2
	PtrproPME31	PtrproPME31	Potri.008G011200.1	Chr08	617871	619750	569	2	type I	segmental	AT3G10710.1
	PtrproPME32	PtrproPME32	Potri.010G109400.1	Chr10	12867162	12869570	532	2	type I	dispersed	AT1G23200.1
	PtrproPME33	PtrproPME33	Potri.010G247600.1	Chr10	22132512	22134453	570	2	type I	segmental	AT3G10710.1
	PtrproPME34	PtrproPME34	Potri.010G247700.1	Chr10	22134525	22138609	575	3	type I	segmental	AT3G10720.2
	PtrproPME35	PtrproPME35	Potri.011G025400.1	Chr11	2105410	2108297	558	2	type I	segmental	AT1G11580.1
	PtrproPME36	PtrproPME36	Potri.011G135000.1	Chr11	15897442	15899718	551	2	type I	segmental	AT1G11580.1
	PtrproPME37	PtrproPME37	Potri.012G014500.1	Chr12	1427360	1431423	603	3	type I	segmental	AT3G49220.1
	PtrproPME38	PtrproPME38	Potri.012G126800.1	Chr12	14484844	14486913	521	2	type I	segmental	AT2G45220.1
	PtrproPME39	PtrproPME39	Potri.012G126900.1	Chr12	14493123	14495502	534	2	type I	segmental	AT3G47400.1
	PtrproPME40	PtrproPME40	Potri.013G013200.1	Chr13	860828	862785	541	2	type I	segmental	AT3G05620.1
	PtrproPME41	PtrproPME41	Potri.013G013400.1	Chr13	866397	868233	578	2	type I	segmental	AT3G05610.1
	PtrproPME42	PtrproPME42	Potri.014G067100.1	Chr14	5466404	5469378	515	2	type I	segmental	AT2G45220.1
	PtrproPME43	PtrproPME43	Potri.014G127000.1	Chr14	9756675	9758813	561	2	type I	segmental	AT1G02810.1
	PtrproPME44	PtrproPME44	Potri.014G149700.1	Chr14	11473946	11476733	581	2	type I	dispersed	AT3G59010.1
	PtrproPME45	PtrproPME45	Potri.015G013700.1	Chr15	896935	901156	606	3	type I	segmental	AT3G49220.1
	PtrproPME46	PtrproPME46	Potri.015G127500.1	Chr15	13979363	13981021	517	2	type I	segmental	AT2G45220.1
	PtrproPME47	PtrproPME47	Potri.015G127700.1	Chr15	13984794	13987130	518	2	type I	segmental	AT2G45220.1
	PtrproPME48	PtrproPME48	Potri.015G127800.1	Chr15	13989284	13992130	525	2	type I	tandem	AT3G47400.1
	PtrproPME49	PtrproPME49	Potri.018G051200.1	Chr18	5283270	5285486	594	3	type I	dispersed	AT2G26450.1
	PtrproPME50	PtrproPME50	Potri.018G051400.1	Chr18	5332688	5341678	574	3	type I	dispersed	AT3G14310.1
	PtrproPME51	PtrproPME51	Potri.T030500.1	scaffold_32	154604	156550	572	2	type I	dispersed	AT5G27870.1
	PtrproPME52	PtrproPME52	Potri.T148200.1	scaffold_495	4375	6341	543	2	type I	tandem	AT3G14310.1
	PtrproPME53	PtrproPME53	Potri.T148300.1	scaffold_495	12135	13963	568	2	type I	tandem	AT3G14310.1
	PtrproPME54	PtrproPME54	Potri.T151500.1	scaffold_533	19083	21172	573	2	type I	tandem	AT3G14310.1
	PtrPME01	PtrPME01	Potri.001G314600.1	Chr01	32041091	32042036	144	4	type II A	segmental	AT3G24130.1
	PtrPME02	PtrPME02	Potri.001G364200.1	Chr01	37687369	37689053	363	5	type II A	dispersed	AT5G55590.1
	PtrPME03	PtrPME03	Potri.001G365700.1	Chr01	37873569	37875253	363	5	type II A	dispersed	AT5G55590.1
	PtrPME04	PtrPME04	Potri.002G145700.1	Chr02	10864335	10865955	390	3	type II B	dispersed	AT3G60730.1
	PtrPME05	PtrPME05	Potri.003G076900.1	Chr03	10534419	10537457	374	5	type II A	dispersed	AT5G47500.1
	PtrPME06	PtrPME06	Potri.004G033700.1	Chr04	2470639	2475043	325	5	type II A	segmental	AT3G24130.1
	PtrPME07	PtrPME07	Potri.004G128900.1	Chr04	13981433	13986290	317	6	type II A	segmental	AT3G29090.1
	PtrPME08	PtrPME08	Potri.004G156300.1	Chr04	17814971	17816492	318	5	type II A	segmental	AT2G21610.1
	PtrPME09	PtrPME09	Potri.005G012800.1	Chr05	984315	986061	325	5	type II A	segmental	AT5G18990.1
	PtrPME10	PtrPME10	Potri.006G120100.1	Chr06	9513387	9515650	420	5	type II A	dispersed	AT2G36710.1
	PtrPME11	PtrPME11	Potri.006G137100.1	Chr06	11362593	11364555	376	4	type II A	dispersed	AT1G69940.1
	PtrPME12	PtrPME12	Potri.006G186000.1	Chr06	20009205	20011766	366	4	type II A	tandem	AT1G69940.1
	PtrPME13	PtrPME13	Potri.006G186100.1	Chr06	20018522	20020917	366	4	type II A	tandem	AT1G69940.1
	PtrPME14	PtrPME14	Potri.007G015700.1	Chr07	1162657	1165274	361	4	type II A	dispersed	AT5G19730.1
	PtrPME15	PtrPME15	Potri.008G104800.1	Chr08	6644973	6646418	344	5	type II A	segmental	AT3G17060.1
	PtrPME16	PtrPME16	Potri.012G112800.1	Chr12	13395049	13397281	365	4	type II A	segmental	AT1G69940.1
	PtrPME17	PtrPME17	Potri.012G113000.1	Chr12	13401239	13402048	128	3	type II A	proximal	AT5G61680.1
	PtrPME18	PtrPME18	Potri.012G114900.1	Chr12	13533295	13535131	365	4	type II A	segmental	AT1G69940.1
	PtrPME19	PtrPME19	Potri.012G115200.1	Chr12	13569228	13570230	255	2	type II A	proximal	AT1G69940.1
	PtrPME20	PtrPME20	Potri.013G008100.1	Chr13	507302	509930	340	5	type II A	segmental	AT5G18990.1
	PtrPME21	PtrPME21	Potri.014G067200.1	Chr14	5477012	5478653	150	5	type II B	segmental	AT3G60730.1
	PtrPME22	PtrPME22	Potri.014G117100.1	Chr14	9103057	9105611	382	5	type II A	dispersed	AT5G19730.1
	PtrPME23	PtrPME23	Potri.015G110700.1	Chr15	12690411	12692991	363	4	type II A	segmental	AT1G69940.1
	PtrPME24	PtrPME24	Potri.016G017700.1	Chr16	948849	951432	398	5	type II A	dispersed	AT1G05310.1
	PtrPME25	PtrPME25	Potri.017G054700.1	Chr17	4845385	4847629	312	6	type II A	segmental	AT3G24130.1
	PtrPME26	PtrPME26	Potri.017G087300.1	Chr17	10491340	10494600	185	6	type II A	segmental	AT3G29090.1
	PtrPME27	PtrPME27	Potri.018G068400.1	Chr18	8727397	8732210	382	5	type II A	dispersed	AT5G19730.1
	PtrPME28	PtrPME28	Potri.T007200.1	scaffold_23	523191	528138	317	6	type II A	dispersed	AT3G29090.1
	PtrPME29	PtrPME29	Potri.T151400.1	scaffold_533	77	781	235	1	type II B	tandem	AT3G14310.1
Vitis vinifera	VviproPME01	VviproPME01	GSVIVT01017687001	chr5	2656161	2658162	577	3	type I	segmental	AT5G27870.1
	VviproPME02	VviproPME02	GSVIVT01037349001	chr6	15354032	15355836	445	2	type I	tandem	AT2G45220.1
	VviproPME03	VviproPME03	GSVIVT01037352001	chr6	15304498	15306529	416	3	type I	tandem	AT2G45220.1
	VviproPME04	VviproPME04	GSVIVT01028040001	chr7	3356154	3358272	567	3	type I	tandem	AT1G02810.1
	VviproPME05	VviproPME05	GSVIVT01028041001	chr7	3365104	3368302	550	3	type I	tandem	AT4G02320.1
	VviproPME06	VviproPME06	GSVIVT01012639001	chr10	256137	258276	504	3	type I	dispersed	AT1G11580.1
	VviproPME07	VviproPME07	GSVIVT01015000001	chr11	312430	317760	389	4	type I	tandem	AT2G26440.1
	VviproPME08	VviproPME08	GSVIVT01015019001	chr11	494466	497941	538	4	type I	dispersed	AT1G53830.1
	VviproPME09	VviproPME09	GSVIVT01023135001	chr12	22226001	22228636	528	4	type I	dispersed	AT3G43270.1
	VviproPME10	VviproPME10	GSVIVT01027356001	chr13	15912641	15914421	562	2	type I	tandem	AT5G04960.1
	VviproPME11	VviproPME11	GSVIVT01027359001	chr13	15881966	15885323	568	3	type I	tandem	AT3G10720.2
	VviproPME12	VviproPME12	GSVIVT01031164001	chr14	1580383	1582176	572	2	type I	dispersed	AT3G05620.1
	VviproPME13	VviproPME13	GSVIVT01031165001	chr14	1572075	1579550	770	3	type I	dispersed	AT5G27870.1
	VviproPME14	VviproPME14	GSVIVT01031322001	chr14	371623	372796	235	2	type I	dispersed	AT2G26450.1
	VviproPME15	VviproPME15	GSVIVT01027653001	chr15	14614856	14617208	486	3	type I	dispersed	AT3G60730.1
	VviPME01	VviPME01	GSVIVT01011699001	chr1	5011824	5018047	148	3	type II B	dispersed	AT1G23200.1
	VviPME02	VviPME02	GSVIVT01001104001	chr1	22666634	22667976	233	4	type II A	dispersed	AT3G24130.1
	VviPME03	VviPME03	GSVIVT01001327001	chr2	5378526	5380976	350	5	type II A	dispersed	AT5G47500.1
	VviPME04	VviPME04	GSVIVT01023786001	chr3	3477198	3481070	366	6	type II A	segmental	AT2G21610.1
	VviPME05	VviPME05	GSVIVT01015852001	chr3	18407105	18409640	398	5	type II A	dispersed	AT1G05310.1
	VviPME06	VviPME06	GSVIVT01018823001	chr4	19585929	19587433	365	4	type II A	dispersed	AT5G19730.1
	VviPME07	VviPME07	GSVIVT01026518001	chr4	22313152	22315063	407	4	type II B	dispersed	AT5G09760.1
	VviPME08	VviPME08	GSVIVT01034985001	chr5	686536	688008	349	5	type II A	dispersed	AT3G17060.1
	VviPME09	VviPME09	GSVIVT01000525001	chr5	13691793	13693411	342	6	type II A	dispersed	AT3G24130.1
	VviPME10	VviPME10	GSVIVT01031667001	chr5	19871694	19875293	433	5	type II B	dispersed	AT3G59010.1
	VviPME11	VviPME11	GSVIVT01037348001	chr6	15367501	15369297	260	2	type II B	tandem	AT2G45220.1
	VviPME12	VviPME12	GSVIVT01037344001	chr6	15391215	15393158	153	3	type II B	proximal	AT2G45220.1
	VviPME13	VviPME13	GSVIVT01028170001	chr7	4380862	4382867	382	5	type II A	dispersed	AT5G19730.1
	VviPME14	VviPME14	GSVIVT01028264001	chr7	5026786	5031256	402	4	type II B	segmental	AT2G26450.1
	VviPME15	VviPME15	GSVIVT01028265001	chr7	5031265	5032609	262	2	type II B	tandem	AT4G33230.1
	VviPME16	VviPME16	GSVIVT01016667001	chr9	241390	248247	671	6	type II B	segmental	AT3G14310.1
	VviPME17	VviPME17	GSVIVT01014999001	chr11	308011	311935	367	2	type II B	segmental	AT3G14310.1
	VviPME18	VviPME18	GSVIVT01015022001	chr11	521622	524349	392	5	type II A	dispersed	AT1G69940.1
	VviPME19	VviPME19	GSVIVT01015290001	chr11	2434577	2437702	314	5	type II A	dispersed	AT5G19730.1
	VviPME20	VviPME20	GSVIVT01031250001	chr14	799206	817337	547	9	type II A	dispersed	AT3G24130.1
	VviPME21	VviPME21	GSVIVT01011459001	chr14	29786095	29790011	317	6	type II A	dispersed	AT3G29090.1
	VviPME22	VviPME22	GSVIVT01027652001	chr15	14632297	14635061	260	2	type II B	dispersed	AT2G45220.1
	VviPME23	VviPME23	GSVIVT01013827001	chr16	4915538	4917247	370	4	type II A	tandem	AT1G69940.1
	VviPME24	VviPME24	GSVIVT01013832001	chr16	5021888	5023523	369	4	type II A	tandem	AT1G69940.1
	VviPME25	VviPME25	GSVIVT01013838001	chr16	5068577	5070069	398	4	type II A	tandem	AT1G69940.1
	VviPME26	VviPME26	GSVIVT01013839001	chr16	5102506	5106639	400	5	type II A	tandem	AT1G69940.1
	VviPME27	VviPME27	GSVIVT01018622001	chr16	12106453	12109166	261	2	type II B	tandem	AT2G45220.1
	VviPME28	VviPME28	GSVIVT01018620001	chr16	12134008	12136119	256	2	type II B	tandem	AT5G51490.1
	VviPME29	VviPME29	GSVIVT01038546001	chr16	21975853	21979103	394	4	type II B	dispersed	AT3G49220.1
	VviPME30	VviPME30	GSVIVT01009729001	chr18	10831633	10837616	423	6	type II A	segmental	AT2G21610.1
	VviPME31	VviPME31	GSVIVT01014641001	chr19	8126479	8128014	360	5	type II A	dispersed	AT5G55590.1
Amborella trichopoda	AtrproPME01	AtrproPME01	evm_27.model.AmTr_v1.0_scaffold00002.264	AmTr_v1.0_scaffold00002	4953936	4960026	521	2	type I	dispersed	AT2G45220.1
	AtrproPME02	AtrproPME02	evm_27.model.AmTr_v1.0_scaffold00003.83	AmTr_v1.0_scaffold00003	1578146	1588984	541	3	type I	dispersed	AT4G02320.1
	AtrproPME03	AtrproPME03	evm_27.model.AmTr_v1.0_scaffold00003.243	AmTr_v1.0_scaffold00003	5385090	5387488	567	2	type I	dispersed	AT3G43270.1
	AtrproPME04	AtrproPME04	evm_27.model.AmTr_v1.0_scaffold00003.248	AmTr_v1.0_scaffold00003	5497577	5502583	592	3	type I	dispersed	AT3G05610.1
	AtrproPME05	AtrproPME05	evm_27.model.AmTr_v1.0_scaffold00007.60	AmTr_v1.0_scaffold00007	1234306	1240611	554	2	type I	dispersed	AT1G11580.1
	AtrproPME06	AtrproPME06	evm_27.model.AmTr_v1.0_scaffold00010.124	AmTr_v1.0_scaffold00010	2503607	2506014	516	2	type I	dispersed	AT2G45220.1
	AtrproPME07	AtrproPME07	evm_27.model.AmTr_v1.0_scaffold00021.255	AmTr_v1.0_scaffold00021	5678327	5684867	614	3	type I	dispersed	AT3G49220.1
	AtrproPME08	AtrproPME08	evm_27.model.AmTr_v1.0_scaffold00038.15	AmTr_v1.0_scaffold00038	411683	414007	533	2	type I	dispersed	AT4G02330.1
	AtrproPME09	AtrproPME09	evm_27.model.AmTr_v1.0_scaffold00040.183	AmTr_v1.0_scaffold00040	3270781	3275412	587	3	type I	dispersed	AT3G05610.1
	AtrproPME10	AtrproPME10	evm_27.model.AmTr_v1.0_scaffold00040.295	AmTr_v1.0_scaffold00040	5109433	5111289	590	2	type I	dispersed	AT3G10710.1
	AtrproPME11	AtrproPME11	evm_27.model.AmTr_v1.0_scaffold00042.38	AmTr_v1.0_scaffold00042	2074585	2077346	358	3	type I	dispersed	AT1G53830.1
	AtrproPME12	AtrproPME12	evm_27.model.AmTr_v1.0_scaffold00071.84	AmTr_v1.0_scaffold00071	1374632	1378678	611	2	type I	dispersed	AT5G09760.1
	AtrproPME13	AtrproPME13	evm_27.model.AmTr_v1.0_scaffold00129.8	AmTr_v1.0_scaffold00129	180114	184032	593	2	type I	dispersed	AT4G33230.1
	AtrproPME14	AtrproPME14	evm_27.model.AmTr_v1.0_scaffold00129.11	AmTr_v1.0_scaffold00129	215975	218917	576	2	type I	proximal	AT3G10720.2
	AtrproPME15	AtrproPME15	evm_27.model.AmTr_v1.0_scaffold00129.13	AmTr_v1.0_scaffold00129	241356	249633	554	2	type I	tandem	AT2G26440.1
	AtrproPME16	AtrproPME16	evm_27.model.AmTr_v1.0_scaffold00129.20	AmTr_v1.0_scaffold00129	386812	395821	565	2	type I	proximal	AT3G14310.1
	AtrproPME17	AtrproPME17	evm_27.model.AmTr_v1.0_scaffold00129.22	AmTr_v1.0_scaffold00129	427888	434182	536	3	type I	proximal	AT3G43270.1
	AtrproPME18	AtrproPME18	evm_27.model.AmTr_v1.0_scaffold00129.43	AmTr_v1.0_scaffold00129	717992	722998	584	3	type I	proximal	AT3G10710.1
	AtrproPME19	AtrproPME19	evm_27.model.AmTr_v1.0_scaffold00129.45	AmTr_v1.0_scaffold00129	743412	748564	660	3	type I	proximal	AT1G53840.1
	AtrproPME20	AtrproPME20	evm_27.model.AmTr_v1.0_scaffold00129.46	AmTr_v1.0_scaffold00129	782433	791529	547	3	type I	tandem	AT2G45220.1
	AtrproPME21	AtrproPME21	evm_27.model.AmTr_v1.0_scaffold00129.47	AmTr_v1.0_scaffold00129	810214	815944	672	2	type I	tandem	AT3G59010.1
	AtrPME01	AtrPME01	evm_27.model.AmTr_v1.0_scaffold00003.51	AmTr_v1.0_scaffold00003	984691	985404	140	2	type II A	dispersed	AT1G05310.1
	AtrPME02	AtrPME02	evm_27.model.AmTr_v1.0_scaffold00007.348	AmTr_v1.0_scaffold00007	8307212	8312536	366	4	type II A	tandem	AT5G07430.1
	AtrPME03	AtrPME03	evm_27.model.AmTr_v1.0_scaffold00007.349	AmTr_v1.0_scaffold00007	8318574	8320404	207	3	type II A	tandem	AT2G36700.1
	AtrPME04	AtrPME04	evm_27.model.AmTr_v1.0_scaffold00010.545	AmTr_v1.0_scaffold00010	9034427	9038821	291	5	type II A	dispersed	AT3G29090.1
	AtrPME05	AtrPME05	evm_27.model.AmTr_v1.0_scaffold00027.161	AmTr_v1.0_scaffold00027	6128926	6132059	296	3	type II A	dispersed	AT5G19730.1
	AtrPME06	AtrPME06	evm_27.model.AmTr_v1.0_scaffold00028.19	AmTr_v1.0_scaffold00028	858560	860278	354	5	type II A	dispersed	AT5G55590.1
	AtrPME07	AtrPME07	evm_27.model.AmTr_v1.0_scaffold00033.216	AmTr_v1.0_scaffold00033	4820067	4820677	185	2	type II B	dispersed	AT4G33230.1
	AtrPME08	AtrPME08	evm_27.model.AmTr_v1.0_scaffold00036.69	AmTr_v1.0_scaffold00036	2138973	2140926	215	3	type II B	dispersed	AT3G60730.1
	AtrPME09	AtrPME09	evm_27.model.AmTr_v1.0_scaffold00041.15	AmTr_v1.0_scaffold00041	246357	246884	176	1	type II B	dispersed	AT1G11580.1
	AtrPME10	AtrPME10	evm_27.model.AmTr_v1.0_scaffold00052.105	AmTr_v1.0_scaffold00052	3861989	3862610	179	2	type II B	dispersed	AT1G02810.1
	AtrPME11	AtrPME11	evm_27.model.AmTr_v1.0_scaffold00056.146	AmTr_v1.0_scaffold00056	2644933	2651975	380	5	type II A	dispersed	AT5G19730.1
	AtrPME12	AtrPME12	evm_27.model.AmTr_v1.0_scaffold00102.53	AmTr_v1.0_scaffold00102	1252858	1254368	187	3	type II A	dispersed	AT2G36710.1
	AtrPME13	AtrPME13	evm_27.model.AmTr_v1.0_scaffold00105.43	AmTr_v1.0_scaffold00105	873369	874584	347	2	type II B	dispersed	AT3G43270.1
	AtrPME14	AtrPME14	evm_27.model.AmTr_v1.0_scaffold00106.62	AmTr_v1.0_scaffold00106	1088606	1094874	361	6	type II A	dispersed	AT5G47500.1
	AtrPME15	AtrPME15	evm_27.model.AmTr_v1.0_scaffold00116.2	AmTr_v1.0_scaffold00116	142522	145629	191	3	type II A	dispersed	AT1G05310.1
	AtrPME16	AtrPME16	evm_27.model.AmTr_v1.0_scaffold00120.37	AmTr_v1.0_scaffold00120	885048	885745	168	2	type II B	dispersed	AT3G10720.1
	AtrPME17	AtrPME17	evm_27.model.AmTr_v1.0_scaffold00123.3	AmTr_v1.0_scaffold00123	478525	482492	380	5	type II A	dispersed	AT3G17060.1
	AtrPME18	AtrPME18	evm_27.model.AmTr_v1.0_scaffold00129.14	AmTr_v1.0_scaffold00129	268748	269461	238	1	type II B	tandem	AT2G26440.1
	AtrPME19	AtrPME19	evm_27.model.AmTr_v1.0_scaffold00147.58	AmTr_v1.0_scaffold00147	1248018	1248690	185	2	type II B	dispersed	AT3G60730.1
Selaginella moellendorffii	SmoproPME01	SmoproPME01	76314	scaffold_1	4980267	4981968	543	2	type I	dispersed	AT5G09760.1
	SmoproPME02	SmoproPME02	266995	scaffold_7	706857	708805	515	5	type I	dispersed	AT3G05620.1
	SmoproPME03	SmoproPME03	114014	scaffold_47	830565	831868	412	2	type I	dispersed	AT5G53370.1
	SmoproPME04	SmoproPME04	420760	scaffold_47	1334127	1335858	534	2	type I	dispersed	AT5G64640.1
	SmoproPME05	SmoproPME05	154356	scaffold_47	1337185	1339402	457	2	type I	dispersed	AT1G11580.1
	SmoproPME06	SmoproPME06	431592	scaffold_161	143752	147655	732	3	type I	segmental	AT2G45220.1
	SmoPME01	SmoPME01	164202	scaffold_0	4750073	4751536	327	6	type II A	dispersed	AT3G29090.1
	SmoPME02	SmoPME02	402675	scaffold_0	4171647	4172940	356	5	type II A	dispersed	AT2G36710.1
	SmoPME03	SmoPME03	73566	scaffold_0	4198079	4199340	344	5	type II A	dispersed	AT2G36710.1
	SmoPME04	SmoPME04	77752	scaffold_1	2884839	2886046	329	5	type II A	proximal	AT3G17060.1
	SmoPME05	SmoPME05	34942	scaffold_1	3010821	3011928	289	5	type II A	proximal	AT5G19730.1
	SmoPME06	SmoPME06	76693	scaffold_1	5074655	5075981	330	5	type II A	proximal	AT5G19730.1
	SmoPME07	SmoPME07	165098	scaffold_1	5077987	5080223	360	5	type II A	tandem	AT5G47500.1
	SmoPME08	SmoPME08	76951	scaffold_1	5082079	5083388	370	5	type II A	tandem	AT5G19730.1
	SmoPME09	SmoPME09	81583	scaffold_4	2601934	2603368	309	5	type II A	dispersed	AT5G19730.1
	SmoPME10	SmoPME10	83744	scaffold_5	2995498	2996576	334	2	type II B	dispersed	AT5G04970.1
	SmoPME11	SmoPME11	89509	scaffold_10	941667	942749	338	2	type II B	dispersed	AT1G53830.1
	SmoPME12	SmoPME12	65663	scaffold_11	129368	130513	292	5	type II A	dispersed	AT5G19730.1
	SmoPME13	SmoPME13	101090	scaffold_24	23160	24344	319	5	type II A	dispersed	AT5G19730.1
	SmoPME14	SmoPME14	103305	scaffold_27	1929042	1930137	286	5	type II A	dispersed	AT2G36710.1
	SmoPME15	SmoPME15	232546	scaffold_28	352246	353203	287	3	type II B	segmental	AT3G14310.1
	SmoPME16	SmoPME16	104861	scaffold_30	1239394	1240748	363	5	type II A	dispersed	AT1G05310.1
Physcomitrella patens	PpaproPME01	PpaproPME01	Pp1s26_42V6.1	scaffold_26	371210	373529	632	4	type I	dispersed	AT5G53370.1
	PpaproPME02	PpaproPME02	Pp1s29_318V6.1	scaffold_29	2360624	2362166	440	3	type I	dispersed	AT1G11580.1
	PpaproPME03	PpaproPME03	Pp1s32_31V6.1	scaffold_32	215655	217929	570	2	type I	dispersed	AT5G27870.1
	PpaproPME04	PpaproPME04	Pp1s33_21V6.1	scaffold_33	170202	173752	612	5	type I	dispersed	AT3G05620.1
	PpaproPME05	PpaproPME05	Pp1s35_267V6.1	scaffold_35	1422598	1425079	566	5	type I	segmental	AT5G49180.1
	PpaproPME06	PpaproPME06	Pp1s76_125V6.1	scaffold_76	859976	861791	562	2	type I	dispersed	AT3G14310.1
	PpaproPME07	PpaproPME07	Pp1s95_94V6.1	scaffold_95	990174	992746	574	2	type I	dispersed	AT5G27870.1
	PpaproPME08	PpaproPME08	Pp1s96_59V6.1	scaffold_96	359662	361859	602	2	type I	segmental	AT5G49180.1
	PpaproPME09	PpaproPME09	Pp1s149_288V6.1	scaffold_149	1003140	1005425	573	2	type I	dispersed	AT5G49180.1
	PpaproPME10	PpaproPME10	Pp1s151_23V6.1	scaffold_151	187424	190840	637	3	type I	dispersed	AT1G53830.1
	PpaproPME11	PpaproPME11	Pp1s216_42V6.1	scaffold_216	577532	580495	654	5	type I	dispersed	AT5G09760.1
	PpaproPME12	PpaproPME12	Pp1s258_34V6.1	scaffold_258	216118	218995	600	2	type I	dispersed	AT5G49180.1
	PpaproPME13	PpaproPME13	Pp1s378_15V6.1	scaffold_378	84023	86564	577	2	type I	dispersed	AT2G26450.1
	PpaproPME14	PpaproPME14	Pp1s382_22V6.1	scaffold_382	194975	198559	579	4	type I	dispersed	AT5G64640.1
	PpaPME01	PpaPME01	Pp1s3_508V6.1	scaffold_3	3000456	3003265	387	5	type II A	dispersed	AT5G19730.1
	PpaPME02	PpaPME02	Pp1s14_353V6.1	scaffold_14	2116530	2119128	446	3	type II A	dispersed	AT3G29090.1
	PpaPME03	PpaPME03	Pp1s23_141V6.1	scaffold_23	1003158	1005867	413	4	type II A	dispersed	AT5G19730.1
	PpaPME04	PpaPME04	Pp1s35_24V6.1	scaffold_35	126541	128217	378	5	type II A	dispersed	AT5G47500.1
	PpaPME05	PpaPME05	Pp1s35_51V6.1	scaffold_35	232891	235719	556	7	type II A	segmental	AT2G36710.1
	PpaPME06	PpaPME06	Pp1s35_88V6.1	scaffold_35	392579	394957	406	5	type II A	segmental	AT5G19730.1
	PpaPME07	PpaPME07	Pp1s45_249V6.1	scaffold_45	1976226	1978653	348	6	type II A	dispersed	AT5G19730.1
	PpaPME08	PpaPME08	Pp1s55_167V6.1	scaffold_55	1043891	1046668	436	5	type II A	dispersed	AT5G19730.1
	PpaPME09	PpaPME09	Pp1s59_288V6.1	scaffold_59	1498288	1500627	396	5	type II A	dispersed	AT5G19730.1
	PpaPME10	PpaPME10	Pp1s67_157V6.1	scaffold_67	1100396	1102863	359	5	type II A	dispersed	AT5G19730.1
	PpaPME11	PpaPME11	Pp1s67_6V6.1	scaffold_67	59551	61921	371	6	type II A	dispersed	AT5G19730.1
	PpaPME12	PpaPME12	Pp1s67_89V6.1	scaffold_67	679869	682347	429	5	type II A	dispersed	AT5G19730.1
	PpaPME13	PpaPME13	Pp1s81_236V6.1	scaffold_81	1365026	1366204	373	2	type II A	dispersed	AT5G19730.1
	PpaPME14	PpaPME14	Pp1s112_158V6.1	scaffold_112	758057	761936	413	7	type II A	segmental	AT2G36710.1
	PpaPME15	PpaPME15	Pp1s112_175V6.1	scaffold_112	827191	828998	385	5	type II A	dispersed	AT2G36710.1
	PpaPME16	PpaPME16	Pp1s112_177V6.1	scaffold_112	830755	833098	371	4	type II A	segmental	AT5G19730.1
	PpaPME17	PpaPME17	Pp1s118_31V6.1	scaffold_118	244928	247170	393	5	type II A	dispersed	AT5G19730.1
	PpaPME18	PpaPME18	Pp1s118_55V6.1	scaffold_118	332504	334999	431	7	type II A	dispersed	AT2G36710.1
	PpaPME19	PpaPME19	Pp1s129_155V6.1	scaffold_129	903107	905082	323	2	type II A	dispersed	AT3G29090.1
	PpaPME20	PpaPME20	Pp1s175_19V6.1	scaffold_175	108620	110501	368	2	type II A	dispersed	AT5G19730.1
	PpaPME21	PpaPME21	Pp1s198_26V6.1	scaffold_198	145441	150973	783	11	type II A	dispersed	AT5G19730.1
	PpaPME22	PpaPME22	Pp1s215_36V6.1	scaffold_215	242103	244594	376	5	type II A	segmental	AT5G19730.1
	PpaPME23	PpaPME23	Pp1s227_9V6.1	scaffold_227	44626	46670	380	5	type II A	dispersed	AT5G19730.1
	PpaPME24	PpaPME24	Pp1s236_72V6.1	scaffold_236	581463	583924	368	5	type II A	dispersed	AT5G19730.1
	PpaPME25	PpaPME25	Pp1s236_80V6.1	scaffold_236	653412	655028	372	2	type II A	proximal	AT5G19730.1
	PpaPME26	PpaPME26	Pp1s236_87V6.1	scaffold_236	689843	691459	372	2	type II A	proximal	AT5G19730.1
	PpaPME27	PpaPME27	Pp1s261_56V6.1	scaffold_261	577689	578637	175	3	type II A	dispersed	AT1G05310.1
	PpaPME28	PpaPME28	Pp1s318_61V6.1	scaffold_318	359134	360500	396	4	type II B	dispersed	AT2G45220.1
	PpaPME29	PpaPME29	Pp1s325_49V6.1	scaffold_325	253584	255195	382	5	type II A	dispersed	AT5G47500.1
	PpaPME30	PpaPME30	Pp1s341_66V6.1	scaffold_341	397051	398891	375	5	type II A	segmental	AT5G19730.1
	PpaPME31	PpaPME31	Pp1s446_3V6.1	scaffold_446	30878	32635	407	4	type II A	dispersed	AT5G19730.1
	PpaPME32	PpaPME32	Pp1s461_15V6.1	scaffold_461	97605	99581	364	2	type II A	dispersed	AT5G19730.1
	PpaPME33	PpaPME33	Pp1s4103_2V6.1	scaffold_4103	481	35485	225	2	type II B	dispersed	AT5G64640.1

## Sheet: Table S9
Table S9. A summary of gene length, exon number and exon length of the PMEs and PGs in representative species.
PME	Average Gene Length			Average Exons per Gene			Average Exon Length
Species	type I	type II A	type II B	type I	type II A	type II B	type I	type II A	type II B
B. rapa	2684.04	1784.39	1629.82	2.67647	4.74194	2.36364	598.19	212.694	435.962
A. thaliana	2464.75	1881.37	2183	2.70455	4.94737	3.25	708.487	243.649	257
C. papaya	2339.3	1801.78	961.333	2.30435	4.61111	1.66667	712.83	221.072	513.8
P. trichocarpa	2679.04	2485	1321.67	2.25926	4.65385	3	742.779	211.083	257.333
V. vinifera	2844.07	2532.53	3300.38	2.93333	5.16667	3	435.245	214.323	311.732
A. trichopoda	5267.9	3546	876	2.42857	4	1.875	697.294	213.977	337.6
S. moellendorffii	2133.83	1339.54	1039	2.6	5.07692	2.33333	308	193.273	410
P. patens	2601.14	2308	1366	3.07143	4.64516	3	569.558	256	309.5
PG	Average Gene Length			Average Exons per Gene			Average Exon Length
Species	Class I	Class II	Class III	Class I	Class II	Class III	Class I	Class II	Class III
B. rapa	2143.14	2358.8	1572	5.64557	5.25	3	224.108	266.057	478
A. thaliana	2065.09	2536.15	2237	5.66038	5.30769	4	242.433	321.101	440.75
C. papaya	2107.06	3297.8	2005	5.81818	6	2	201.078	230.067	465.5
P. trichocarpa	2210.75	3963.4	3977	5.30159	5.53333	3	231.284	254.795	474
V. vinifera	4013.51	4974	3742	6.82927	6.33333	4	174.221	191.247	261.5
A. trichopoda	4520.67	10048	12398	5.7037	5.5	3	197.409	243.455	474
S. moellendorffii	1709.9	1824.6	1668.5	7.6	5	2.5	158.711	263.48	566
P. patens	2835	3403.17	1778.5	8.33333	6.66667	3	166.04	201.8	497

[truncated: 7 more sheets: Table S10, Table S11, Table S12, Table S13, Table S14, Table S15, Table S16]
